# Supplementary material for: 4-Hy­droxy­benzamide 1,4-dioxane hemisolvate
Source: Acta Crystallogr Sect E Struct Rep Online. 2012 Aug 8;68(Pt 9):o2661. doi: 10.1107/S160053681203437X (PMC3435686; doi:10.1107/S160053681203437X)
Supplement: Supplementary file 1 [file e-68-o2661-sup1.cif]

##############################################################################
#                                                                            #
# This CIF contains the data in a paper accepted for publication in          #
# Acta Crystallographica Section E. It conforms to the requirements of       #
# Notes for Authors for Acta Crystallographica Section E, and has been       #
# peer reviewed under the auspices of the IUCr Commission on Journals.       #
#                                                                            #
# Full details of the Crystallographic Information File format               #
# are given in the paper "The Crystallographic Information File (CIF):       #
# a New Standard Archive File for Crystallography" by S. R. Hall, F. H.      #
# Allen and I. D. Brown [Acta Cryst. (1991), A47, 655-685].                  #
#                                                                            #
# The current version of the core CIF dictionary is obtainable from          #
# ftp://ftp.iucr.org/pub/cif_core.dic.                                       #
#                                                                            #
# Software is freely available for graphical display of the structure(s)     #
# in this CIF. For information consult the CIF software page                 #
# http://www.iucr.org/resources/cif/software.                                #
#                                                                            #
# This file may be used for bona fide research purposes within the           #
# scientific community so long as proper attribution is given to the journal # 
# article from which it was obtained.                                        #
#                                                                            #
##############################################################################
data_global
_audit_creation_method     'PLATON <TABLE ACC> option'
_journal_date_recd_electronic     2012-07-06
_journal_date_accepted     2012-08-02
_journal_name_full     'Acta Crystallographica, Section E'
_journal_year     2012
_journal_volume     68
_journal_issue      9
_journal_page_first     o2661
_journal_page_last     o2661
_journal_paper_category     QO
_journal_paper_doi     10.1107/S160053681203437X
_journal_coeditor_code     FY2064
_publ_contact_author_name
;
Desiraju, Gautam R.
;
_publ_contact_author_address
;
Solid State and Structural Chemistry Unit, Indian Institute of Science,
Bangalore 560 012, India
;
_publ_contact_author_email     'desiraju@sscu.iisc.ernet.in'
_publ_contact_author_fax     '(+91) 80-23602306'
_publ_contact_author_phone     '(+91) 80-22933311'
_publ_section_title
;
4-Hydroxybenzamide 1,4-dioxane hemisolvate
;
loop_
    _publ_author_name
    _publ_author_footnote
    _publ_author_address
    'Tothadi, Srinu' .
;
Solid State and Structural Chemistry Unit, Indian Institute of Science,
Bangalore 560 012, India
;
    'Desiraju, Gautam R.' .
;
Solid State and Structural Chemistry Unit, Indian Institute of Science,
Bangalore 560 012, India
;
data_I
_chemical_name_systematic
;
4-Hydroxybenzamide 1,4-dioxane hemisolvate
;
_chemical_name_common     ?
_chemical_formula_moiety     'C7 H7 N O2, 0.5(C4 H8 O2)'
_chemical_formula_sum     'C9 H11 N O3'
_chemical_formula_structural     ?
_chemical_formula_iupac     'C7 H7 N O2, 0.5C4 H8 O2'
_chemical_formula_weight     181.19
_chemical_melting_point     ?
_symmetry_cell_setting     monoclinic
_symmetry_space_group_name_H-M     'P 21/c'
_symmetry_space_group_name_Hall     '-P 2ybc'
loop_
    _symmetry_equiv_pos_site_id
    _symmetry_equiv_pos_as_xyz
    1 x,y,z
    2 -x,1/2+y,1/2-z
    3 -x,-y,-z
    4 x,1/2-y,1/2+z
_cell_length_a     5.4062(15)
_cell_length_b     14.530(3)
_cell_length_c     12.027(2)
_cell_angle_alpha     90
_cell_angle_beta     113.117(10)
_cell_angle_gamma     90
_cell_volume     868.9(3)
_cell_formula_units_Z     4
_cell_measurement_reflns_used     2599
_cell_measurement_theta_min     3.40
_cell_measurement_theta_max     27.50
_cell_measurement_temperature     150
_cell_special_details
;
;
_exptl_crystal_description     'block'
_exptl_crystal_colour     'colourless'
_exptl_crystal_size_max     0.300
_exptl_crystal_size_mid     0.300
_exptl_crystal_size_min     0.200
_exptl_crystal_size_rad     ?
_exptl_crystal_density_diffrn     1.385
_exptl_crystal_density_meas     ?
_exptl_crystal_density_method     'Not Measured'
_exptl_crystal_F_000     384
_exptl_absorpt_coefficient_mu     0.105
_exptl_absorpt_correction_type     multi-scan
_exptl_absorpt_process_details     '(REQAB; Jacobson, 1998)'
_exptl_absorpt_correction_T_min     0.969
_exptl_absorpt_correction_T_max     0.979
_exptl_special_details
;
;
_diffrn_ambient_temperature     150
_diffrn_radiation_type     'MoK\a'
_diffrn_radiation_wavelength     0.71073
_diffrn_radiation_source     'fine-focus sealed tube'
_diffrn_radiation_monochromator     graphite
_diffrn_measurement_device_type
;
Rigaku Mercury375R (2x2 bin mode)
;
_diffrn_measurement_device
;
XtaLABmini: Fixed Chi 2 circle
;
_diffrn_measurement_method     'profile data from \w-scans'
_diffrn_detector_area_resol_mean     ?
_diffrn_reflns_number     9077
_diffrn_reflns_av_R_equivalents     0.0640
_diffrn_reflns_av_sigmaI/netI     0.0358
_diffrn_reflns_theta_min     3.35
_diffrn_reflns_theta_max     27.52
_diffrn_reflns_theta_full     27.52
_diffrn_measured_fraction_theta_max     0.994
_diffrn_measured_fraction_theta_full     0.994
_diffrn_reflns_limit_h_min     -7
_diffrn_reflns_limit_h_max     7
_diffrn_reflns_limit_k_min     -18
_diffrn_reflns_limit_k_max     18
_diffrn_reflns_limit_l_min     -15
_diffrn_reflns_limit_l_max     15
_diffrn_reflns_reduction_process
;
;
_diffrn_standards_number     0
_diffrn_standards_interval_count     0
_diffrn_standards_interval_time     0
_diffrn_standards_decay_%     0
_refine_special_details
;
Refinement on <i>F</i>^2^ for ALL reflections except those flagged by the user
for potential systematic errors. Weighted <i>R</i>-factors <i>wR</i> and all
goodnesses of fit <i>S</i> are based on <i>F</i>^2^, conventional
<i>R</i>-factors <i>R</i> are based on <i>F</i>, with <i>F</i> set to zero for
negative <i>F</i>^2^. The observed criterion of <i>F</i>^2^ > \s(<i>F</i>^2^)
is used only for calculating -<i>R</i>-factor-obs <i>etc</i>. and is not
relevant to the choice of reflections for refinement. <i>R</i>-factors based
on <i>F</i>^2^ are statistically about twice as large as those based on
<i>F</i>, and <i>R</i>-factors based on ALL data will be even larger.
;
_reflns_number_total     1987
_reflns_number_gt     1841
_reflns_threshold_expression     I>2\s(I)
_refine_ls_structure_factor_coef     Fsqd
_refine_ls_matrix_type     full
_refine_ls_R_factor_all     0.0419
_refine_ls_R_factor_gt     0.0394
_refine_ls_wR_factor_gt     0.1079
_refine_ls_wR_factor_ref     0.1106
_refine_ls_goodness_of_fit_ref     1.008
_refine_ls_restrained_S_all     1.008
_refine_ls_number_reflns     1987
_refine_ls_number_parameters     162
_refine_ls_number_restraints     0
_refine_ls_number_constraints     ?
_refine_ls_hydrogen_treatment     refall
_refine_ls_weighting_scheme     calc
_refine_ls_weighting_details
         'calc w=1/[\s^2^(Fo^2^)+(0.0590P)^2^+0.2987P] where P=(Fo^2^+2Fc^2^)/3'
_atom_sites_solution_hydrogens     difmap
_atom_sites_solution_primary     direct
_atom_sites_solution_secondary     difmap
_refine_ls_shift/su_max     0.028
_refine_ls_shift/su_mean     0.005
_refine_diff_density_max     0.282
_refine_diff_density_min     -0.215
_refine_ls_extinction_method     'none'
_refine_ls_abs_structure_details     ?
_refine_ls_abs_structure_Flack     .
loop_
    _atom_type_symbol
    _atom_type_description
    _atom_type_scat_dispersion_real
    _atom_type_scat_dispersion_imag
    _atom_type_scat_source
    C C 0.0033 0.0016 ' International Tables Vol C Tables 4.2.6.8 and 6.1.1.4'
    H H 0.0000 0.0000 ' International Tables Vol C Tables 4.2.6.8 and 6.1.1.4'
    N N 0.0061 0.0033 ' International Tables Vol C Tables 4.2.6.8 and 6.1.1.4'
    O O 0.0106 0.0060 ' International Tables Vol C Tables 4.2.6.8 and 6.1.1.4'
_computing_data_collection
;
CrystalClear-SM Expert (Rigaku, 2009)
;
_computing_cell_refinement
;
CrystalClear-SM Expert (Rigaku, 2009)
;
_computing_data_reduction
;
CrystalClear-SM Expert (Rigaku, 2009)
;
_computing_structure_solution     'SHELXS97 (Sheldrick, 2008)'
_computing_structure_refinement     'SHELXL97 (Sheldrick, 2008)'
_computing_molecular_graphics     'ORTEP-3 (Farrugia, 1999)'
_computing_publication_material     'PLATON (Spek, 2009)'
loop_
    _atom_site_type_symbol
    _atom_site_label
    _atom_site_fract_x
    _atom_site_fract_y
    _atom_site_fract_z
    _atom_site_U_iso_or_equiv
    _atom_site_thermal_displace_type
    _atom_site_calc_flag
    _atom_site_refinement_flags
    _atom_site_occupancy
    O O1 0.80614(16) 0.92851(6) 1.04228(7) 0.0225(2) Uani . . 1.000
    O O2 1.18374(17) 0.64369(6) 0.74199(8) 0.0260(3) Uani . . 1.000
    N N1 0.5317(2) 0.97339(7) 0.85611(9) 0.0239(3) Uani . . 1.000
    C C1 0.7279(2) 0.92062(7) 0.93018(10) 0.0188(3) Uani . . 1.000
    C C2 0.8467(2) 0.85033(7) 0.87597(10) 0.0188(3) Uani . . 1.000
    C C3 0.6951(2) 0.80863(8) 0.76593(10) 0.0223(3) Uani . . 1.000
    C C4 0.8032(2) 0.73933(8) 0.71972(10) 0.0221(3) Uani . . 1.000
    C C5 1.0678(2) 0.71106(8) 0.78283(10) 0.0198(3) Uani . . 1.000
    C C6 1.2219(2) 0.75283(8) 0.89296(10) 0.0233(3) Uani . . 1.000
    C C7 1.1109(2) 0.82067(8) 0.93947(10) 0.0222(3) Uani . . 1.000
    O O3 0.24469(18) -0.02513(7) 0.59392(8) 0.0324(3) Uani . . 1.000
    C C8 0.0104(3) 0.04862(11) 0.40326(13) 0.0355(4) Uani . . 1.000
    C C9 0.2203(3) 0.05905(9) 0.52870(12) 0.0294(4) Uani . . 1.000
    H H5 0.442(3) 1.0084(12) 0.8887(15) 0.033(4) Uiso . . 1.000
    H H6 0.481(4) 0.9703(13) 0.7759(17) 0.043(5) Uiso . . 1.000
    H H7 1.217(3) 0.8496(11) 1.0151(15) 0.032(4) Uiso . . 1.000
    H H8 1.405(3) 0.7330(11) 0.9349(14) 0.032(4) Uiso . . 1.000
    H H9 1.060(4) 0.6223(13) 0.6709(17) 0.047(5) Uiso . . 1.000
    H H10 0.693(3) 0.7102(11) 0.6426(14) 0.029(4) Uiso . . 1.000
    H H11 0.513(3) 0.8257(11) 0.7213(14) 0.030(4) Uiso . . 1.000
    H H1 -0.014(4) 0.1061(14) 0.3610(17) 0.052(5) Uiso . . 1.000
    H H2 0.071(4) -0.0023(14) 0.3589(16) 0.044(5) Uiso . . 1.000
    H H3 0.173(3) 0.1079(13) 0.5718(15) 0.039(4) Uiso . . 1.000
    H H4 0.402(3) 0.0711(11) 0.5297(15) 0.033(4) Uiso . . 1.000
loop_
    _atom_site_aniso_label
    _atom_site_aniso_U_11
    _atom_site_aniso_U_22
    _atom_site_aniso_U_33
    _atom_site_aniso_U_12
    _atom_site_aniso_U_13
    _atom_site_aniso_U_23
    O1 0.0245(4) 0.0243(4) 0.0172(4) 0.0054(3) 0.0067(3) 0.0014(3)
    O2 0.0231(4) 0.0265(5) 0.0249(5) 0.0029(3) 0.0056(3) -0.0086(3)
    N1 0.0250(5) 0.0264(5) 0.0184(5) 0.0079(4) 0.0066(4) 0.0017(4)
    C1 0.0186(5) 0.0185(5) 0.0189(5) -0.0008(4) 0.0071(4) 0.0014(4)
    C2 0.0201(5) 0.0179(5) 0.0187(5) 0.0002(4) 0.0078(4) 0.0010(4)
    C3 0.0180(5) 0.0255(6) 0.0197(5) 0.0020(4) 0.0035(4) 0.0002(4)
    C4 0.0207(5) 0.0242(6) 0.0182(5) -0.0010(4) 0.0041(4) -0.0030(4)
    C5 0.0209(5) 0.0181(5) 0.0207(5) -0.0009(4) 0.0085(4) -0.0016(4)
    C6 0.0171(5) 0.0253(6) 0.0234(6) 0.0017(4) 0.0035(4) -0.0037(4)
    C7 0.0198(5) 0.0236(6) 0.0195(5) -0.0004(4) 0.0038(4) -0.0040(4)
    O3 0.0234(5) 0.0407(6) 0.0269(5) 0.0015(4) 0.0033(4) 0.0110(4)
    C8 0.0300(7) 0.0439(8) 0.0309(7) -0.0002(6) 0.0103(5) 0.0147(6)
    C9 0.0267(6) 0.0254(6) 0.0347(7) -0.0032(5) 0.0106(5) -0.0012(5)
_geom_special_details
;
Bond distances, angles <i>etc</i>. have been calculated using the rounded
fractional coordinates. All su's are estimated from the variances of the
(full) variance-covariance matrix. The cell e.s.d.'s are taken into account in
the estimation of distances, angles and torsion angles
;
loop_
    _geom_bond_atom_site_label_1
    _geom_bond_atom_site_label_2
    _geom_bond_site_symmetry_1
    _geom_bond_site_symmetry_2
    _geom_bond_distance
    _geom_bond_publ_flag
    O1 C1 . . 1.2498(14) no
    O2 C5 . . 1.3543(15) no
    O2 H9 . . 0.909(19) no
    O3 C9 . . 1.4309(17) no
    O3 C8 . 3_556 1.434(2) no
    N1 C1 . . 1.3284(16) no
    N1 H5 . . 0.893(18) no
    N1 H6 . . 0.895(19) no
    C1 C2 . . 1.4864(16) no
    C2 C7 . . 1.3973(17) no
    C2 C3 . . 1.3924(16) no
    C3 C4 . . 1.3854(17) no
    C4 C5 . . 1.3923(17) no
    C5 C6 . . 1.3965(16) no
    C6 C7 . . 1.3814(17) no
    C3 H11 . . 0.951(17) no
    C4 H10 . . 0.980(16) no
    C6 H8 . . 0.962(17) no
    C7 H7 . . 0.961(17) no
    C8 C9 . . 1.498(2) no
    C8 H1 . . 0.96(2) no
    C8 H2 . . 1.04(2) no
    C9 H3 . . 0.971(18) no
    C9 H4 . . 0.993(18) no
loop_
    _geom_contact_atom_site_label_1
    _geom_contact_atom_site_label_2
    _geom_contact_distance
    _geom_contact_site_symmetry_1
    _geom_contact_site_symmetry_2
    _geom_contact_publ_flag
    O1 C5 3.3571(17) . 4_565 no
    O1 N1 2.9349(16) . 3_677 no
    O1 C1 3.2567(17) . 3_777 no
    O1 O2 2.6808(14) . 4_565 no
    O1 C4 3.2448(17) . 4_565 no
    O2 O1 2.6808(14) . 4_564 no
    O3 O3 2.8184(16) . 3_556 no
    O3 N1 2.9171(16) . 1_545 no
    O1 H7 2.632(17) . . no
    O1 H5 2.050(18) . 3_677 no
    O1 H10 2.544(16) . 4_565 no
    O1 H9 1.78(2) . 4_565 no
    O2 H2 2.69(2) . 4_655 no
    O2 H7 2.806(17) . 4_564 no
    O3 H11 2.721(16) . 1_545 no
    O3 H6 2.057(19) . 1_545 no
    N1 C8 3.353(2) . 3_566 no
    N1 O3 2.9171(16) . 1_565 no
    N1 O1 2.9349(16) . 3_677 no
    N1 H11 2.668(16) . . no
    C1 O1 3.2567(17) . 3_777 no
    C1 C1 3.5941(19) . 3_777 no
    C1 C6 3.5589(19) . 1_455 no
    C3 C6 3.5503(19) . 1_455 no
    C4 O1 3.2448(17) . 4_564 no
    C5 O1 3.3571(17) . 4_564 no
    C6 C1 3.5589(19) . 1_655 no
    C6 C3 3.5503(19) . 1_655 no
    C8 N1 3.353(2) . 3_566 no
    C1 H5 2.868(17) . 3_677 no
    C1 H9 2.813(19) . 4_565 no
    C3 H1 2.98(2) . 3_666 no
    C3 H6 2.64(2) . . no
    C4 H1 2.86(2) . 3_666 no
    C5 H3 2.964(18) . 2_656 no
    C7 H9 3.02(2) . 4_565 no
    C8 H6 2.70(2) . 3_566 no
    C9 H4 3.060(17) . 3_656 no
    C9 H6 3.033(19) . 1_545 no
    H1 C3 2.98(2) . 3_666 no
    H1 C4 2.86(2) . 3_666 no
    H2 H3 2.38(3) . 3_556 no
    H2 O2 2.69(2) . 4_454 no
    H3 H2 2.38(3) . 3_556 no
    H3 C5 2.964(18) . 2_646 no
    H4 C9 3.060(17) . 3_656 no
    H4 H8 2.54(2) . 2_746 no
    H4 H4 2.55(2) . 3_656 no
    H5 C1 2.868(17) . 3_677 no
    H5 H5 2.51(2) . 3_677 no
    H5 O1 2.050(18) . 3_677 no
    H6 C3 2.64(2) . . no
    H6 C9 3.033(19) . 1_565 no
    H6 H11 2.23(2) . . no
    H6 C8 2.70(2) . 3_566 no
    H6 O3 2.057(19) . 1_565 no
    H7 O1 2.632(17) . . no
    H7 O2 2.806(17) . 4_565 no
    H7 H10 2.58(2) . 4_665 no
    H7 H9 2.38(3) . 4_565 no
    H8 H4 2.54(2) . 2_756 no
    H8 H10 2.51(2) . 4_665 no
    H9 O1 1.78(2) . 4_564 no
    H9 H10 2.27(3) . . no
    H9 H7 2.38(3) . 4_564 no
    H9 C1 2.813(19) . 4_564 no
    H9 C7 3.02(2) . 4_564 no
    H10 H7 2.58(2) . 4_464 no
    H10 H8 2.51(2) . 4_464 no
    H10 H9 2.27(3) . . no
    H10 O1 2.544(16) . 4_564 no
    H11 H6 2.23(2) . . no
    H11 O3 2.721(16) . 1_565 no
    H11 N1 2.668(16) . . no
loop_
    _geom_angle_atom_site_label_1
    _geom_angle_atom_site_label_2
    _geom_angle_atom_site_label_3
    _geom_angle_site_symmetry_1
    _geom_angle_site_symmetry_2
    _geom_angle_site_symmetry_3
    _geom_angle
    _geom_angle_publ_flag
    C5 O2 H9 . . . 108.3(14) no
    C8 O3 C9 3_556 . . 109.51(11) no
    H5 N1 H6 . . . 120.9(17) no
    C1 N1 H5 . . . 117.6(11) no
    C1 N1 H6 . . . 121.3(14) no
    N1 C1 C2 . . . 118.11(10) no
    O1 C1 N1 . . . 120.89(10) no
    O1 C1 C2 . . . 120.98(10) no
    C1 C2 C7 . . . 119.81(10) no
    C3 C2 C7 . . . 118.63(10) no
    C1 C2 C3 . . . 121.43(10) no
    C2 C3 C4 . . . 120.93(11) no
    C3 C4 C5 . . . 120.04(10) no
    O2 C5 C4 . . . 122.57(10) no
    C4 C5 C6 . . . 119.44(11) no
    O2 C5 C6 . . . 118.00(10) no
    C5 C6 C7 . . . 120.13(11) no
    C2 C7 C6 . . . 120.80(10) no
    C2 C3 H11 . . . 121.1(10) no
    C4 C3 H11 . . . 118.0(10) no
    C5 C4 H10 . . . 120.1(10) no
    C3 C4 H10 . . . 119.9(10) no
    C5 C6 H8 . . . 118.4(9) no
    C7 C6 H8 . . . 121.5(9) no
    C2 C7 H7 . . . 119.0(10) no
    C6 C7 H7 . . . 120.2(10) no
    O3 C8 C9 3_556 . . 110.84(12) no
    O3 C9 C8 . . . 109.64(12) no
    C9 C8 H1 . . . 109.7(12) no
    C9 C8 H2 . . . 108.8(11) no
    H1 C8 H2 . . . 110.7(16) no
    O3 C8 H1 3_556 . . 106.6(14) no
    O3 C8 H2 3_556 . . 110.1(12) no
    O3 C9 H3 . . . 108.6(10) no
    O3 C9 H4 . . . 105.4(9) no
    C8 C9 H3 . . . 111.0(10) no
    C8 C9 H4 . . . 112.6(10) no
    H3 C9 H4 . . . 109.4(14) no
loop_
    _geom_torsion_atom_site_label_1
    _geom_torsion_atom_site_label_2
    _geom_torsion_atom_site_label_3
    _geom_torsion_atom_site_label_4
    _geom_torsion_site_symmetry_1
    _geom_torsion_site_symmetry_2
    _geom_torsion_site_symmetry_3
    _geom_torsion_site_symmetry_4
    _geom_torsion
    _geom_torsion_publ_flag
    C9 O3 C8 C9 . . 3_556 3_556 58.92(14) no
    C8 O3 C9 C8 3_556 . . . -58.20(15) no
    N1 C1 C2 C3 . . . . -30.42(16) no
    N1 C1 C2 C7 . . . . 153.69(11) no
    O1 C1 C2 C7 . . . . -27.88(16) no
    O1 C1 C2 C3 . . . . 148.02(11) no
    C1 C2 C7 C6 . . . . 177.45(10) no
    C1 C2 C3 C4 . . . . -176.15(11) no
    C7 C2 C3 C4 . . . . -0.21(17) no
    C3 C2 C7 C6 . . . . 1.44(17) no
    C2 C3 C4 C5 . . . . -0.65(18) no
    C3 C4 C5 C6 . . . . 0.29(17) no
    C3 C4 C5 O2 . . . . 180.00(13) no
    O2 C5 C6 C7 . . . . -178.77(11) no
    C4 C5 C6 C7 . . . . 0.93(17) no
    C5 C6 C7 C2 . . . . -1.81(18) no
    O3 C8 C9 O3 3_556 . . . 58.99(16) no
loop_
    _geom_hbond_atom_site_label_D
    _geom_hbond_atom_site_label_H
    _geom_hbond_atom_site_label_A
    _geom_hbond_site_symmetry_A
    _geom_hbond_distance_DH
    _geom_hbond_distance_HA
    _geom_hbond_distance_DA
    _geom_hbond_angle_DHA
    _geom_hbond_publ_flag
    N1 H5 O1 3_677 0.893(18) 2.050(18) 2.9349(16) 170.8(16) yes
    N1 H6 O3 1_565 0.895(19) 2.057(19) 2.9171(16) 161(2) yes
    O2 H9 O1 4_564 0.909(19) 1.78(2) 2.6808(14) 173(2) yes
_iucr_refine_instructions_details
;
TITL P21/c
CELL  0.71073   5.4062  14.5300  12.0270   90.000  113.117   90.000
ZERR     4.00   0.0015   0.0030   0.0020    0.000    0.010    0.000
LATT   1
SYMM  - X, 1/2 + Y, 1/2 - Z
SFAC  C    H    N    O
UNIT  36   44   4    12
MERG   2
FMAP   2
PLAN   20
OMIT 0 1 1
SIZE     0.20   0.30   0.30
ACTA
HTAB    2.00000
BOND   $H
CONF
HTAB
L.S.   4
TEMP  -123.00
WGHT    0.059000    0.298700
FVAR       1.20979
H11   2    0.512876    0.825711    0.721334    11.00000    0.02966
H10   2    0.693071    0.710158    0.642558    11.00000    0.02906
H8    2    1.405390    0.733039    0.934934    11.00000    0.03182
H7    2    1.217292    0.849582    1.015110    11.00000    0.03178
H4    2    0.402293    0.071098    0.529722    11.00000    0.03284
H3    2    0.173445    0.107922    0.571766    11.00000    0.03909
H5    2    0.442340    1.008374    0.888713    11.00000    0.03259
H2    2    0.070514   -0.002266    0.358883    11.00000    0.04450
H6    2    0.481460    0.970315    0.775895    11.00000    0.04258
H9    2    1.059946    0.622335    0.670918    11.00000    0.04714
H1    2   -0.013985    0.106104    0.361021    11.00000    0.05154
MOLE    1
O2    4    1.183743    0.643687    0.741993    11.00000    0.02311    0.02645 =
         0.02486   -0.00861    0.00562    0.00292
O1    4    0.806140    0.928514    1.042280    11.00000    0.02454    0.02431 =
         0.01723    0.00136    0.00665    0.00543
N1    3    0.531666    0.973386    0.856110    11.00000    0.02502    0.02636 =
         0.01836    0.00172    0.00660    0.00785
O3    4    0.244691   -0.025135    0.593919    11.00000    0.02339    0.04070 =
         0.02694    0.01101    0.00327    0.00155
C1    1    0.727870    0.920618    0.930181    11.00000    0.01859    0.01851 =
         0.01895    0.00143    0.00706   -0.00077
C5    1    1.067762    0.711062    0.782830    11.00000    0.02092    0.01810 =
         0.02071   -0.00155    0.00845   -0.00091
C2    1    0.846741    0.850326    0.875967    11.00000    0.02007    0.01787 =
         0.01873    0.00098    0.00779    0.00023
C4    1    0.803240    0.739335    0.719715    11.00000    0.02074    0.02419 =
         0.01822   -0.00302    0.00410   -0.00096
C6    1    1.221936    0.752832    0.892957    11.00000    0.01706    0.02527 =
         0.02336   -0.00366    0.00348    0.00166
C3    1    0.695072    0.808630    0.765934    11.00000    0.01798    0.02545 =
         0.01969    0.00022    0.00354    0.00197
C7    1    1.110905    0.820668    0.939473    11.00000    0.01982    0.02355 =
         0.01948   -0.00397    0.00384   -0.00045
C9    1    0.220349    0.059049    0.528698    11.00000    0.02672    0.02543 =
         0.03468   -0.00119    0.01056   -0.00324
C8    1    0.010420    0.048618    0.403265    11.00000    0.02999    0.04389 =
         0.03093    0.01475    0.01026   -0.00020
HKLF    4  1.0 -1.00  0.00  0.00  0.00 -1.00  0.00  1.00  0.00  1.00
REM  P21/c
REM R1 =  0.0394 for   1841 Fo > 4sig(Fo)  and  0.0419 for all   1987 data
REM    162 parameters refined using      0 restraints
END
WGHT      0.0480      0.2785
REM Highest difference peak  0.282,  deepest hole -0.215,  1-sigma level  0.045
Q1    1   0.7935  0.8827  0.8974  11.00000  0.05    0.28
Q2    1   0.0653  0.0706  0.4752  11.00000  0.05    0.25
Q3    1   0.9793  0.8359  0.8986  11.00000  0.05    0.24
Q4    1   1.1418  0.7334  0.8381  11.00000  0.05    0.24
Q5    1   0.7836  0.8292  0.8234  11.00000  0.05    0.23
Q6    1   0.9339  0.7321  0.7434  11.00000  0.05    0.21
Q7    1   0.1516  0.0437  0.4632  11.00000  0.05    0.19
Q8    1   0.7620  0.7736  0.7425  11.00000  0.05    0.19
Q9    1   1.1483  0.7761  0.9233  11.00000  0.05    0.16
Q10   1   1.1512  0.8218  1.0208  11.00000  0.05    0.15
Q11   1   0.2150  0.0317  0.5691  11.00000  0.05    0.12
Q12   1   0.0058  0.0540  0.3198  11.00000  0.05    0.12
Q13   1   0.8499  0.9290  1.1371  11.00000  0.05    0.12
Q14   1   0.7518  0.9645  1.0803  11.00000  0.05    0.11
Q15   1   0.6168  0.9383  0.8954  11.00000  0.05    0.11
Q16   1  -0.1041  0.0325  0.4004  11.00000  0.05    0.11
Q17   1   0.4337  1.0643  0.9642  11.00000  0.05    0.11
Q18   1  -0.0259  0.1321  0.3956  11.00000  0.05    0.11
Q19   1   1.4401  0.6968  0.7766  11.00000  0.05    0.11
Q20   1   0.4910  1.0306  0.9759  11.00000  0.05    0.10
;
