# Supplementary material for: 4-Hy­droxy­benzamide 1,4-dioxane hemisolvate
Source: Acta Crystallogr Sect E Struct Rep Online. 2012 Aug 8;68(Pt 9):o2661. doi: 10.1107/S160053681203437X (PMC3435686; doi:10.1107/S160053681203437X)
Supplement: Supplementary file 2 [file e-68-o2661-Isup2.hkl]

#
# h,k,l, Fc-squared, Fo-squared, sigma(Fo-squared) and status flag
#
data_I
_shelx_title ' P21/c'
_shelx_refln_list_code          4
_shelx_F_calc_maximum       82.41
_exptl_crystal_F_000       384.00
_reflns_d_resolution_high  0.7690
 
loop_
 _symmetry_equiv_pos_as_xyz
 'x, y, z'
 '-x, y+1/2, -z+1/2'
 '-x, -y, -z'
 'x, -y-1/2, z-1/2'
 
_cell_length_a     5.4062
_cell_length_b    14.5300
_cell_length_c    12.0270
_cell_angle_alpha  90.000
_cell_angle_beta  113.117
_cell_angle_gamma  90.000
 
_shelx_F_squared_multiplier     1.000
 
loop_
 _refln_index_h
 _refln_index_k
 _refln_index_l
 _refln_F_squared_calc
 _refln_F_squared_meas
 _refln_F_squared_sigma
 _refln_observed_status
   2   0   0     4538.07     4540.19     31.59 o
   3   0   0     1899.64     2060.50     15.94 o
   4   0   0      657.47      685.55     11.67 o
   5   0   0      107.50      115.56      2.96 o
   6   0   0        1.04        1.29      1.12 o
   1   1   0      220.38      216.22      5.36 o
   2   1   0      569.04      536.91      3.36 o
   3   1   0      299.37      346.09      5.39 o
   4   1   0       11.28        8.52      0.79 o
   5   1   0       35.56       25.99      1.57 o
   6   1   0       25.02       19.39      1.49 o
   1   2   0      957.58      945.14     20.43 o
   2   2   0      103.63      101.38      2.29 o
   3   2   0        0.90       -0.37      0.37 o
   4   2   0      479.78      501.95      5.97 o
   5   2   0       18.05       18.12      1.51 o
   6   2   0        0.34        0.90      0.35 o
   1   3   0     1937.71     1869.85     39.78 o
   2   3   0      238.60      287.24      4.59 o
   3   3   0        0.07        0.30      0.15 o
   4   3   0       16.65       19.90      1.89 o
   5   3   0      107.35      104.33      4.61 o
   6   3   0        7.63        6.50      0.80 o
   0   4   0     1329.61     1237.11    124.88 o
   1   4   0      457.11      439.54     10.52 o
   2   4   0       39.02       32.40      1.11 o
   3   4   0       28.88       23.39      0.49 o
   4   4   0      361.33      363.01      4.40 o
   5   4   0        4.06        3.79      0.62 o
   6   4   0       55.21       66.94      3.15 o
   1   5   0     1111.47     1087.67     22.64 o
   2   5   0      300.42      301.52      5.48 o
   3   5   0        4.47        5.67      0.52 o
   4   5   0      232.82      218.26      5.60 o
   5   5   0        0.04        0.34      0.48 o
   6   5   0       11.27       13.94      1.23 o
   0   6   0       10.76       16.44      1.21 o
   1   6   0       61.85       64.91      1.32 o
   2   6   0      514.43      523.03      9.89 o
   3   6   0        4.89        5.92      0.39 o
   4   6   0      201.32      200.06      4.31 o
   5   6   0      209.24      216.25      3.36 o
   6   6   0       10.33       12.19      0.97 o
   1   7   0       31.36       31.04      1.22 o
   2   7   0      221.51      224.47      4.78 o
   3   7   0        7.26        8.18      0.49 o
   4   7   0        3.09        3.02      0.46 o
   5   7   0        2.64        2.81      0.48 o
   0   8   0      299.50      327.24     37.90 o
   1   8   0       60.18       57.66      2.41 o
   2   8   0        0.36        1.18      0.18 o
   3   8   0      171.73      177.78      2.81 o
   4   8   0        0.80        0.22      0.17 o
   5   8   0       93.30       88.55      1.87 o
   1   9   0     1420.58     1497.97     83.03 o
   2   9   0       14.70       16.78      0.74 o
   3   9   0     1133.96     1200.31     16.99 o
   4   9   0        5.19        3.97      0.49 o
   5   9   0       25.85       25.14      1.74 o
   0  10   0      780.27      847.99     82.61 o
   1  10   0      149.55      147.86     16.83 o
   2  10   0      237.40      233.85      7.11 o
   3  10   0      508.11      534.13      7.77 o
   4  10   0       34.48       34.41      0.82 o
   5  10   0      340.96      387.74      4.14 o
   1  11   0      386.64      392.24     20.70 o
   2  11   0      247.36      243.35     13.02 o
   3  11   0       50.52       48.69      1.52 o
   4  11   0        1.95        1.79      0.33 o
   5  11   0        2.54        2.99      0.42 o
   0  12   0       45.58       53.08      2.92 o
   1  12   0        0.63        0.15      0.62 o
   2  12   0      365.81      380.64     23.64 o
   3  12   0       95.48      101.56      3.15 o
   4  12   0        0.00        0.63      0.27 o
   1  13   0       78.91       80.90      2.53 o
   2  13   0       16.13       16.86      1.22 o
   3  13   0       89.46       97.84      5.18 o
   4  13   0        5.24        5.99      0.61 o
   0  14   0       41.00       39.15      2.22 o
   1  14   0       69.21       76.16      2.59 o
   2  14   0       45.49       41.66      1.84 o
   3  14   0       13.74       13.31      1.01 o
   4  14   0       15.33       11.77      1.86 o
   1  15   0        1.99        2.67      0.39 o
   2  15   0        0.96        1.38      0.50 o
   3  15   0        3.72        4.93      0.81 o
   0  16   0       10.46       10.25      1.32 o
   1  16   0        5.92        7.05      0.66 o
   2  16   0       98.38       99.62      3.71 o
   3  16   0        0.50        1.21      0.33 o
   1  17   0       27.72       27.69      2.89 o
   2  17   0        9.16        6.28      0.71 o
   0  18   0      199.28      224.37     22.09 o
   1  18   0       17.44       19.37      1.66 o
  -6   1   1        0.03        0.49      0.74 o
  -5   1   1       68.69       72.43      1.81 o
  -4   1   1      134.26      122.29      1.83 o
  -3   1   1       97.94       91.52      1.29 o
  -2   1   1       17.01       12.74      0.42 o
  -1   1   1       49.81       45.05      1.38 o
   1   1   1      955.23      865.89     17.18 o
   2   1   1       11.40       15.01      0.44 o
   3   1   1      803.13      822.93     11.42 o
   4   1   1       70.88       66.46      2.49 o
   5   1   1       32.57       32.11      1.49 o
   6   1   1       56.83       65.55      3.75 o
  -6   2   1        2.52        2.96      0.51 o
  -5   2   1      128.06      121.16      2.01 o
  -4   2   1       87.57      105.87      1.89 o
  -3   2   1      752.65      786.41      4.96 o
  -2   2   1      102.77       99.80      2.74 o
  -1   2   1     1950.36     1912.62     57.61 o
   0   2   1      108.67       79.38      3.27 o
   1   2   1       43.47       62.11      1.05 o
   2   2   1       64.98       67.71      1.16 o
   3   2   1        0.69        0.20      0.16 o
   4   2   1        2.70        0.88      0.48 o
   5   2   1       88.91       78.70      2.25 o
   6   2   1        1.17        1.24      0.61 o
  -6   3   1        0.03        0.35      0.43 o
  -5   3   1        5.24        4.97      0.64 o
  -4   3   1        0.05        0.61      0.27 o
  -3   3   1      205.31      257.14      3.36 o
  -2   3   1       45.05       48.88      1.79 o
   0   3   1     2667.47     2372.87     91.00 o
   1   3   1      140.26      159.30      2.50 o
   2   3   1     1428.30     1574.99     22.50 o
   3   3   1      118.51      108.72      1.37 o
   4   3   1        0.00        0.34      0.36 o
   5   3   1       14.02       15.76      1.07 o
   6   3   1       18.38       21.08      1.11 o
  -6   4   1        3.55        2.98      0.54 o
  -5   4   1        3.13        2.39      0.58 o
  -4   4   1      187.16      181.33      2.98 o
  -3   4   1       32.68       42.34      0.64 o
  -2   4   1       27.32       32.66      0.50 o
  -1   4   1      392.05      413.69     12.45 o
   0   4   1      574.49      539.81     15.63 o
   1   4   1     1454.84     1491.01     29.81 o
   2   4   1      487.63      530.63     10.35 o
   3   4   1       77.03       81.60      1.12 o
   4   4   1       47.03       38.55      1.47 o
   5   4   1       52.59       46.10      1.66 o
   6   4   1       56.52       69.43      2.29 o
  -6   5   1        0.18        0.74      0.36 o
  -5   5   1        1.60        2.66      0.46 o
  -4   5   1        1.25        1.75      0.28 o
  -3   5   1       78.65       85.11      1.43 o
  -2   5   1      340.35      349.24      8.60 o
  -1   5   1       57.06       42.82      1.14 o
   0   5   1       99.46       93.75      4.33 o
   1   5   1       21.76       19.28      0.52 o
   2   5   1      734.99      804.10     10.40 o
   3   5   1      191.13      186.86      2.66 o
   4   5   1      281.71      292.25      7.76 o
   5   5   1       36.16       36.74      1.63 o
   6   5   1       16.35       17.05      1.38 o
  -6   6   1       26.63       29.89      2.07 o
  -5   6   1       31.26       30.66      1.89 o
  -4   6   1      145.59      131.98      2.32 o
  -3   6   1       13.17       14.32      0.59 o
  -2   6   1        0.00       -0.36      0.36 o
  -1   6   1      713.95      721.04     29.14 o
   0   6   1      810.32      804.94     36.67 o
   1   6   1       14.52       22.80      0.88 o
   2   6   1      143.83      172.78      4.10 o
   3   6   1       52.19       49.72      0.93 o
   4   6   1       50.79       55.84      1.81 o
   5   6   1       11.56       11.36      0.99 o
  -6   7   1       32.95       40.37      2.34 o
  -5   7   1       63.81       60.83      1.76 o
  -4   7   1      827.85      888.57     18.17 o
  -3   7   1       18.34       13.17      0.67 o
  -2   7   1     1472.48     1538.01     37.45 o
  -1   7   1      322.70      337.76     11.85 o
   0   7   1       15.74       14.49      1.05 o
   1   7   1      193.73      192.25      3.58 o
   2   7   1       16.85       18.02      0.60 o
   3   7   1       13.28       12.75      0.50 o
   4   7   1      278.75      293.47      5.51 o
   5   7   1       95.59       97.07      1.86 o
  -6   8   1        0.62        0.64      0.42 o
  -5   8   1        3.67        4.25      0.53 o
  -4   8   1       70.68       61.22      1.33 o
  -3   8   1       31.04       29.70      0.85 o
  -2   8   1      257.80      279.14      5.08 o
  -1   8   1       17.39       25.84      0.50 o
   0   8   1      712.61      768.30     36.35 o
   1   8   1        1.67        2.41      0.19 o
   2   8   1       99.47      108.35      2.54 o
   3   8   1       13.67       12.18      0.61 o
   4   8   1        7.42        6.55      0.61 o
   5   8   1        5.94        6.14      0.64 o
  -5   9   1       79.53       73.01      1.87 o
  -4   9   1      228.53      231.24      3.68 o
  -3   9   1      307.50      301.38      5.96 o
  -2   9   1       29.14       25.70      0.90 o
  -1   9   1      145.37      142.52      7.38 o
   0   9   1       57.44       61.63      2.66 o
   1   9   1        2.02        2.37      0.43 o
   2   9   1        8.65        8.46      0.73 o
   3   9   1        1.51        1.90      0.22 o
   4   9   1        5.14        5.26      0.53 o
   5   9   1        4.62        5.09      0.61 o
  -5  10   1        0.01       -0.01      0.35 o
  -4  10   1       30.55       25.15      1.44 o
  -3  10   1      141.70      140.69      1.96 o
  -2  10   1       14.82       10.89      0.54 o
  -1  10   1      170.07      181.30     10.32 o
   0  10   1       43.72       52.99      1.38 o
   1  10   1      113.53      122.42      6.14 o
   2  10   1       32.40       31.11      0.84 o
   3  10   1       17.87       17.63      0.88 o
   4  10   1       27.75       25.09      1.40 o
   5  10   1       20.13       15.07      1.08 o
  -5  11   1        2.84        3.88      0.54 o
  -4  11   1       61.69       58.33      1.28 o
  -3  11   1       25.74       26.93      1.16 o
  -2  11   1      232.89      245.64     15.81 o
  -1  11   1       36.31       45.07      1.45 o
   0  11   1      224.89      248.99     12.78 o
   1  11   1       56.14       57.55      2.61 o
   2  11   1       65.14       63.43      2.87 o
   3  11   1      149.37      148.60      3.34 o
   4  11   1        0.00        0.15      0.49 o
   5  11   1       10.90       15.00      1.68 o
  -5  12   1       65.62       75.24      7.71 o
  -4  12   1       23.07       18.79      1.16 o
  -3  12   1        0.03        0.87      0.39 o
  -2  12   1        1.00        0.66      0.48 o
  -1  12   1        1.12        0.96      0.37 o
   0  12   1      610.28      645.22     38.09 o
   1  12   1       10.81       11.06      0.93 o
   2  12   1      329.80      349.73     15.83 o
   3  12   1      153.14      158.83      2.25 o
   4  12   1       16.65       17.73      1.33 o
  -4  13   1        6.26        4.49      0.57 o
  -3  13   1        2.62        2.34      0.71 o
  -2  13   1       46.97       49.74      1.61 o
  -1  13   1       48.21       48.78      2.14 o
   0  13   1      238.20      257.90     11.57 o
   1  13   1       32.39       34.80      1.62 o
   2  13   1      328.29      338.30     14.92 o
   3  13   1       13.15       13.26      1.15 o
   4  13   1       52.60       57.26      3.08 o
  -4  14   1       10.91        7.20      0.98 o
  -3  14   1        0.05        0.51      0.43 o
  -2  14   1        0.93        1.62      0.50 o
  -1  14   1      157.82      167.54     11.26 o
   0  14   1        3.29        3.58      0.67 o
   1  14   1       87.93       90.54      4.88 o
   2  14   1       14.27       12.37      1.31 o
   3  14   1       74.26       79.39      3.13 o
   4  14   1        5.60        3.74      0.92 o
  -4  15   1        4.06        2.80      0.73 o
  -3  15   1        2.93        3.13      0.39 o
  -2  15   1        0.44        0.01      0.40 o
  -1  15   1      128.96      132.57      5.57 o
   0  15   1        1.33        1.94      0.35 o
   1  15   1       71.63       74.34      4.45 o
   2  15   1       90.84       94.99      3.89 o
   3  15   1       17.71       14.93      1.77 o
  -3  16   1       10.39        8.41      1.09 o
  -2  16   1       91.42       89.32      4.21 o
  -1  16   1      390.21      413.73     20.63 o
   0  16   1        0.44        1.09      0.45 o
   1  16   1       47.06       42.88      2.43 o
   2  16   1        0.00        0.11      0.47 o
   3  16   1        8.96        8.11      0.83 o
  -2  17   1       65.82       63.69      3.33 o
  -1  17   1       72.69       71.59      3.15 o
   0  17   1       11.12        8.75      0.78 o
   1  17   1      201.86      212.09      9.56 o
   2  17   1       87.19       82.99      2.54 o
  -2  18   1       29.37       25.69      1.80 o
  -1  18   1        0.02        0.88      0.46 o
   0  18   1        4.59        4.46      0.70 o
   1  18   1        0.75        0.43      0.32 o
  -6   0   2      379.78      371.26     15.99 o
  -5   0   2       82.09       92.59      2.95 o
  -4   0   2       18.02       13.64      1.24 o
  -3   0   2      257.63      275.91      7.16 o
  -2   0   2     1771.92     1570.28     70.73 o
  -1   0   2      767.10      707.15     44.42 o
   0   0   2       13.62       14.74      0.59 o
   1   0   2      120.58       92.15      5.33 o
   2   0   2        3.18        1.52      0.21 o
   3   0   2       89.59      101.99      7.54 o
   4   0   2       74.93       78.47      2.35 o
   5   0   2        0.07        1.33      1.07 o
   6   0   2        9.02        9.27      1.16 o
  -6   1   2      109.48      102.68      3.17 o
  -5   1   2       93.85       85.01      2.21 o
  -4   1   2        1.84        0.80      0.38 o
  -3   1   2      185.22      230.50      3.34 o
  -2   1   2      899.59      800.31     24.53 o
  -1   1   2       90.85       92.91      2.52 o
   0   1   2     1989.48     1816.20     33.43 o
   1   1   2       56.15       55.98      1.70 o
   2   1   2       63.30       49.81      2.10 o
   3   1   2       24.32       23.20      1.53 o
   4   1   2       52.73       50.23      1.45 o
   5   1   2        3.49        3.58      0.49 o
   6   1   2        6.55        7.09      0.83 o
  -6   2   2        0.57        0.25      0.55 o
  -5   2   2      544.32      552.95      4.72 o
  -4   2   2       37.22       32.98      1.72 o
  -3   2   2      354.59      362.32      7.87 o
  -2   2   2     1667.76     1596.71     63.25 o
  -1   2   2     6791.41     5859.41     52.66 o
   1   2   2      653.67      646.13     13.53 o
   2   2   2     1042.26     1147.88     21.60 o
   3   2   2       85.61       74.28      2.57 o
   4   2   2      226.08      249.88      3.79 o
   5   2   2       51.39       53.25      2.05 o
   6   2   2        0.20        1.21      0.58 o
  -6   3   2       13.51       14.96      1.28 o
  -5   3   2       53.08       53.75      1.54 o
  -4   3   2      203.30      210.13      2.94 o
  -3   3   2      443.16      440.73      5.66 o
  -2   3   2      255.98      260.70      8.60 o
   0   3   2      545.16      552.42     16.22 o
   1   3   2     1203.50     1276.66     24.52 o
   2   3   2      279.46      277.52      3.56 o
   3   3   2      579.84      560.47     22.18 o
   4   3   2      373.33      354.29     12.62 o
   5   3   2       87.71       78.18      2.61 o
  -6   4   2        9.46       10.47      0.96 o
  -5   4   2      100.79      105.50      2.06 o
  -4   4   2        4.14        3.08      0.37 o
  -3   4   2       11.57       13.73      0.45 o
  -2   4   2      744.44      817.01     27.50 o
  -1   4   2      387.18      423.47      7.92 o
   0   4   2       38.05       42.75      0.77 o
   1   4   2      274.09      276.55      4.39 o
   2   4   2       73.92       93.07      1.50 o
   3   4   2        8.04        9.85      0.43 o
   4   4   2        1.89        4.02      0.49 o
   5   4   2        1.30        1.21      0.53 o
  -6   5   2        7.82        8.43      0.82 o
  -5   5   2       71.98       73.37      1.72 o
  -4   5   2       12.53       14.56      1.25 o
  -3   5   2       13.21       17.71      0.54 o
  -2   5   2       83.33       88.57      2.18 o
  -1   5   2     1424.96     1542.17     43.32 o
   0   5   2      224.80      241.25      6.63 o
   1   5   2      903.64     1002.73     19.99 o
   2   5   2        4.29        2.94      0.27 o
   3   5   2        7.69        5.21      0.41 o
   4   5   2      271.27      259.08      6.67 o
   5   5   2        0.15        1.33      0.59 o
  -6   6   2       10.60        8.89      1.10 o
  -5   6   2       11.70        9.99      0.82 o
  -4   6   2      674.80      684.76      7.28 o
  -3   6   2       25.76       24.19      0.56 o
  -2   6   2      889.33      961.16     28.93 o
  -1   6   2     1114.44     1226.93     50.04 o
   0   6   2     1231.06     1231.54     35.51 o
   1   6   2      375.80      408.87      6.34 o
   2   6   2       78.74       70.92      0.91 o
   3   6   2      139.78      139.36      1.73 o
   4   6   2       40.72       43.44      1.89 o
   5   6   2       23.26       24.56      1.58 o
  -6   7   2       32.02       35.63      1.67 o
  -5   7   2       92.35       94.13      1.95 o
  -4   7   2        3.97        2.57      0.22 o
  -3   7   2       67.64       57.68      1.55 o
  -2   7   2      207.88      213.18      6.34 o
  -1   7   2       13.81       12.27      0.84 o
   0   7   2       17.49       20.30      0.88 o
   1   7   2      183.19      195.04      4.11 o
   2   7   2      485.72      533.46      8.51 o
   3   7   2      139.71      134.34      2.74 o
   4   7   2      407.81      432.14      8.89 o
   5   7   2       62.41       57.06      2.25 o
  -6   8   2       25.70       30.94      1.75 o
  -5   8   2      270.96      277.79      5.14 o
  -4   8   2        1.46        1.16      0.18 o
  -3   8   2     1190.25     1256.89     29.68 o
  -2   8   2      631.83      636.87     15.71 o
  -1   8   2      367.70      392.98     15.40 o
   0   8   2     1040.05     1075.20     40.82 o
   1   8   2      200.71      203.57      6.03 o
   2   8   2       29.56       28.97      0.75 o
   3   8   2       52.11       52.30      1.03 o
   4   8   2        3.40        3.16      0.41 o
   5   8   2       51.25       54.49      2.04 o
  -5   9   2      179.44      192.64      4.11 o
  -4   9   2       72.78       69.09      1.60 o
  -3   9   2      492.83      486.00      8.38 o
  -2   9   2      147.68      140.14      5.70 o
  -1   9   2        1.92        2.49      0.22 o
   0   9   2        0.58        0.69      0.16 o
   1   9   2      290.29      301.56     10.60 o
   2   9   2       29.14       29.13      0.93 o
   3   9   2       56.27       57.34      1.23 o
   4   9   2        4.78        4.76      0.54 o
   5   9   2       17.49       18.09      1.40 o
  -5  10   2      103.44      101.12      1.95 o
  -4  10   2       15.07       13.31      1.17 o
  -3  10   2      404.37      401.37      8.87 o
  -2  10   2       86.24       81.73      2.99 o
  -1  10   2        0.25        0.95      0.43 o
   0  10   2       27.16       29.38      1.19 o
   1  10   2        4.90        5.01      0.54 o
   2  10   2        8.16        8.38      0.63 o
   3  10   2       10.32        8.16      0.53 o
   4  10   2        8.03        6.37      0.59 o
   5  10   2        0.42        0.45      0.47 o
  -5  11   2        2.65        3.56      0.47 o
  -4  11   2       80.99       81.65      1.81 o
  -3  11   2      193.87      191.87      5.20 o
  -2  11   2      275.72      262.97     12.78 o
  -1  11   2      115.13      116.48      5.80 o
   0  11   2       48.93       51.59      2.19 o
   1  11   2      442.21      456.97     28.29 o
   2  11   2      362.59      375.67     18.19 o
   3  11   2      112.92      116.51      2.45 o
   4  11   2        6.21        6.98      0.65 o
  -5  12   2       31.72       31.58      2.07 o
  -4  12   2       45.33       40.99      1.57 o
  -3  12   2       14.08       12.75      0.74 o
  -2  12   2       19.57       15.42      1.02 o
  -1  12   2        1.89        1.88      0.76 o
   0  12   2      183.76      184.30      8.84 o
   1  12   2       93.53       89.50      6.63 o
   2  12   2        4.27        4.66      0.51 o
   3  12   2        9.44        8.49      0.64 o
   4  12   2       59.04       59.58      1.84 o
  -4  13   2       13.68       14.63      0.92 o
  -3  13   2        7.68        8.36      0.85 o
  -2  13   2      385.64      406.33     20.49 o
  -1  13   2      334.90      355.87     17.77 o
   0  13   2       34.90       40.36      1.88 o
   1  13   2      436.34      459.88     26.50 o
   2  13   2       68.15       65.74      2.04 o
   3  13   2        2.14        1.91      0.49 o
   4  13   2       33.99       38.77      2.74 o
  -4  14   2       16.97       15.10      1.17 o
  -3  14   2        5.43        4.60      0.53 o
  -2  14   2        1.77        1.41      0.99 o
  -1  14   2        1.78        1.37      0.84 o
   0  14   2        0.25        0.68      0.34 o
   1  14   2      214.37      219.21      8.87 o
   2  14   2      150.02      153.97      7.38 o
   3  14   2        5.05        5.73      0.79 o
  -4  15   2        7.19        7.61      0.95 o
  -3  15   2        3.75        2.55      0.38 o
  -2  15   2        0.55        0.79      0.45 o
  -1  15   2      149.51      156.13      8.25 o
   0  15   2        8.67        9.18      0.89 o
   1  15   2      184.03      189.50     10.18 o
   2  15   2      191.37      202.00     10.89 o
   3  15   2        0.93        0.15      0.38 o
  -3  16   2       15.57       15.28      1.29 o
  -2  16   2       11.16        9.75      0.85 o
  -1  16   2       19.63       21.51      1.26 o
   0  16   2       50.59       48.86      3.24 o
   1  16   2      242.35      250.31     11.45 o
   2  16   2       53.67       46.22      3.20 o
  -3  17   2       32.37       28.61      4.02 o
  -2  17   2        3.25        3.76      0.51 o
  -1  17   2        1.29        1.94      0.87 o
   0  17   2       12.52       11.92      1.34 o
   1  17   2        0.48       -0.04      0.69 o
   2  17   2        1.69        2.77      0.48 o
  -2  18   2        0.34        1.15      0.42 o
  -1  18   2        6.16        6.90      0.83 o
   0  18   2       24.64       24.94      2.13 o
   1  18   2        6.70        6.24      0.78 o
  -6   1   3       92.32       93.40      2.18 o
  -5   1   3        5.65        6.32      0.58 o
  -4   1   3      109.91      119.88      2.02 o
  -3   1   3      903.98      894.61     23.39 o
  -2   1   3     1303.25     1237.64     58.27 o
  -1   1   3      398.55      420.90     10.22 o
   0   1   3      134.33      117.77      2.72 o
   1   1   3     4629.31     4305.42    191.26 o
   2   1   3       56.27       56.20      2.39 o
   3   1   3       30.27       28.93      1.80 o
   4   1   3       81.47       90.04      2.69 o
   5   1   3        3.97        5.14      0.58 o
  -6   2   3       13.17       10.02      1.29 o
  -5   2   3        0.00        0.46      0.34 o
  -4   2   3        1.11        0.88      0.30 o
  -3   2   3       10.59        8.89      0.51 o
  -2   2   3       16.51       23.62      0.66 o
  -1   2   3     2773.25     2580.10     51.72 o
   0   2   3     2611.80     2569.23     59.01 o
   1   2   3      396.26      392.29      8.31 o
   2   2   3       16.96       16.31      0.93 o
   3   2   3      182.80      167.76      6.43 o
   4   2   3        3.43        4.24      0.53 o
   5   2   3        0.02        0.70      0.60 o
  -6   3   3        0.80        0.71      0.39 o
  -5   3   3       12.38       12.78      1.10 o
  -4   3   3       27.12       34.78      2.95 o
  -3   3   3      544.73      567.28     12.59 o
  -2   3   3      228.98      265.03      5.87 o
  -1   3   3      865.93      825.13     13.79 o
   0   3   3       16.29       12.90      0.51 o
   1   3   3       56.75       56.31      0.77 o
   2   3   3      546.93      583.56     12.43 o
   3   3   3      114.83      107.47      4.37 o
   4   3   3       94.08       97.80      1.73 o
   5   3   3       30.40       37.18      1.43 o
  -6   4   3        0.31        0.62      0.40 o
  -5   4   3        9.11       10.02      0.85 o
  -4   4   3      238.88      254.59      3.35 o
  -3   4   3     1138.72     1188.70     20.56 o
  -2   4   3      234.89      253.07      4.30 o
  -1   4   3     2347.80     2462.51     41.21 o
   0   4   3       68.70       73.14      1.87 o
   1   4   3      113.64      127.54      2.88 o
   2   4   3      219.88      211.41      3.20 o
   3   4   3      827.66      846.92     18.79 o
   4   4   3      413.15      425.10     11.58 o
   5   4   3      106.13      105.52      4.07 o
  -6   5   3        9.89       10.95      1.23 o
  -5   5   3       90.98       93.00      2.41 o
  -4   5   3      739.02      745.44      8.22 o
  -3   5   3       99.31      113.02      2.86 o
  -2   5   3       89.57      100.46      4.24 o
  -1   5   3       15.77       10.96      0.48 o
   0   5   3       78.92       86.95      2.76 o
   1   5   3     1343.69     1481.44     21.66 o
   2   5   3        2.55        5.92      0.35 o
   3   5   3        2.20        1.89      0.43 o
   4   5   3      156.26      134.02      2.97 o
   5   5   3       20.01       18.65      1.30 o
  -6   6   3       76.87       89.30      3.19 o
  -5   6   3       29.44       25.35      1.39 o
  -4   6   3      149.43      131.79      1.59 o
  -3   6   3      205.41      209.33      5.26 o
  -2   6   3      319.92      341.74     10.15 o
  -1   6   3      597.27      579.91     18.62 o
   0   6   3       58.02       58.95      1.98 o
   1   6   3        0.01        0.84      0.34 o
   2   6   3      282.32      309.97      4.23 o
   3   6   3       31.43       27.45      1.09 o
   4   6   3       40.26       31.27      1.19 o
   5   6   3       62.43       74.35      3.57 o
  -6   7   3        4.39        4.84      0.60 o
  -5   7   3        2.49        2.61      0.28 o
  -4   7   3       54.74       49.20      1.33 o
  -3   7   3      457.00      452.16     12.53 o
  -2   7   3        0.40        0.83      0.23 o
  -1   7   3      121.39      142.83      4.49 o
   0   7   3      262.01      272.05      7.12 o
   1   7   3       26.01       34.17      1.06 o
   2   7   3       75.72       82.27      1.84 o
   3   7   3        9.42        5.89      0.45 o
   4   7   3        0.43        0.55      0.35 o
   5   7   3        5.70        8.23      0.93 o
  -6   8   3        4.23        5.60      0.66 o
  -5   8   3       48.42       45.30      1.70 o
  -4   8   3       65.51       69.74      1.66 o
  -3   8   3      249.66      244.57      7.74 o
  -2   8   3       97.48      103.27      2.77 o
  -1   8   3      241.36      239.62     10.38 o
   0   8   3      712.16      724.32     20.76 o
   1   8   3       19.44       20.77      1.16 o
   2   8   3       63.29       61.13      1.13 o
   3   8   3       73.12       64.23      1.18 o
   4   8   3       49.55       49.98      1.50 o
   5   8   3       14.78       16.16      1.49 o
  -6   9   3        0.45        0.72      0.27 o
  -5   9   3       21.21       22.18      1.52 o
  -4   9   3       65.47       67.20      1.55 o
  -3   9   3       16.70       18.88      0.89 o
  -2   9   3       13.53       12.17      0.84 o
  -1   9   3      143.93      145.93      4.86 o
   0   9   3        2.91        5.31      0.44 o
   1   9   3       43.19       38.49      1.44 o
   2   9   3       22.99       25.72      0.84 o
   3   9   3       17.80       18.46      0.79 o
   4   9   3       69.25       68.93      1.73 o
   5   9   3        4.12        3.73      0.56 o
  -5  10   3      175.48      174.82      5.47 o
  -4  10   3        6.26        4.46      0.41 o
  -3  10   3      108.99      103.73      2.81 o
  -2  10   3      106.84       98.45      6.29 o
  -1  10   3      111.42      120.87      3.44 o
   0  10   3      542.80      552.29     23.77 o
   1  10   3       28.76       29.02      1.17 o
   2  10   3      108.88      113.80      2.61 o
   3  10   3       53.00       48.68      1.03 o
   4  10   3      128.95      139.30      4.11 o
  -5  11   3       37.30       29.71      3.24 o
  -4  11   3        2.71        2.65      0.30 o
  -3  11   3      290.85      282.46      7.86 o
  -2  11   3       50.90       48.92      2.69 o
  -1  11   3        6.13        6.25      0.58 o
   0  11   3      158.39      157.81      5.80 o
   1  11   3        0.60        0.83      0.43 o
   2  11   3       25.17       24.98      1.07 o
   3  11   3        7.11        5.49      0.42 o
   4  11   3        8.92        7.84      0.78 o
  -5  12   3        1.00        0.33      0.84 o
  -4  12   3        3.05        2.46      0.34 o
  -3  12   3        0.20        0.41      0.29 o
  -2  12   3        0.10        1.32      0.61 o
  -1  12   3        8.42        7.63      0.69 o
   0  12   3       35.88       37.83      1.37 o
   1  12   3       28.45       28.51      1.61 o
   2  12   3       46.04       46.34      2.39 o
   3  12   3       13.13       14.28      0.79 o
   4  12   3        0.47        1.39      0.59 o
  -5  13   3        7.29        5.08      0.97 o
  -4  13   3      148.19      153.62      2.85 o
  -3  13   3        3.13        3.53      0.38 o
  -2  13   3        4.32        4.32      0.47 o
  -1  13   3        8.14        7.57      0.79 o
   0  13   3        0.15        0.75      0.79 o
   1  13   3      232.94      247.02     11.84 o
   2  13   3        3.33        2.97      0.31 o
   3  13   3       21.72       16.55      1.61 o
  -4  14   3        0.40        0.21      0.58 o
  -3  14   3        0.23        0.63      0.36 o
  -2  14   3      236.62      236.36     10.51 o
  -1  14   3       24.30       22.50      1.50 o
   0  14   3      219.53      235.54     12.29 o
   1  14   3        4.16        4.51      0.60 o
   2  14   3      213.02      222.14     11.55 o
   3  14   3       53.29       49.71      2.97 o
  -4  15   3       35.58       42.79      5.01 o
  -3  15   3       27.99       27.22      2.00 o
  -2  15   3        6.34        6.18      0.65 o
  -1  15   3       65.12       70.23      4.58 o
   0  15   3       32.21       33.24      1.89 o
   1  15   3       31.03       28.97      1.64 o
   2  15   3       22.50       21.76      1.30 o
   3  15   3       19.39       16.77      1.38 o
  -3  16   3       11.82       14.12      1.07 o
  -2  16   3       29.60       35.72      2.26 o
  -1  16   3       16.66       18.55      1.85 o
   0  16   3       11.77       11.69      0.88 o
   1  16   3        0.65        1.02      0.48 o
   2  16   3        2.36        1.35      0.49 o
  -3  17   3       27.29       29.80      1.55 o
  -2  17   3       25.50       26.54      1.41 o
  -1  17   3        8.13        6.63      0.99 o
   0  17   3        0.27       -0.22      0.50 o
   1  17   3        5.50        5.80      0.66 o
  -2  18   3       18.08       17.62      1.35 o
  -1  18   3       23.90       23.69      1.44 o
   0  18   3       14.26       12.02      1.32 o
  -6   0   4       33.91       30.69      2.52 o
  -5   0   4      246.22      254.85      5.55 o
  -4   0   4        5.68        8.84      1.17 o
  -3   0   4      829.50      794.55     60.84 o
  -2   0   4     1702.91     1574.86     99.51 o
  -1   0   4      496.55      445.61     22.63 o
   0   0   4        4.91        5.27      0.28 o
   1   0   4        7.59       10.25      0.68 o
   2   0   4      171.69      164.51      9.42 o
   3   0   4      100.20      106.82      6.32 o
   4   0   4      165.49      171.35      7.78 o
   5   0   4       41.44       57.12      2.92 o
  -6   1   4       23.49       22.15      1.68 o
  -5   1   4       14.93       15.03      1.02 o
  -4   1   4        7.52        8.27      0.71 o
  -3   1   4       76.00       68.62      3.07 o
  -2   1   4       13.95       12.67      0.47 o
  -1   1   4       75.23       71.34      1.91 o
   0   1   4      381.16      335.29     10.70 o
   1   1   4       98.40       96.66      3.65 o
   2   1   4      545.44      498.11     18.71 o
   3   1   4      602.22      567.28     19.64 o
   4   1   4        2.45        2.21      0.91 o
   5   1   4       29.23       34.57      2.04 o
  -6   2   4       47.90       43.81      1.79 o
  -5   2   4      105.63      104.14      2.22 o
  -4   2   4       15.79       22.05      1.35 o
  -3   2   4      590.54      612.39     23.69 o
  -2   2   4      712.05      737.79     19.42 o
  -1   2   4      472.85      463.33     11.08 o
   0   2   4     1856.41     1836.88     42.66 o
   1   2   4      185.51      163.68      4.86 o
   2   2   4       31.01       31.38      0.78 o
   3   2   4       43.57       43.87      1.56 o
   4   2   4      119.43      118.16      4.93 o
   5   2   4        8.89        9.76      0.94 o
  -6   3   4       71.46       72.88      2.75 o
  -5   3   4      257.38      255.70      4.02 o
  -4   3   4      105.94      103.82      2.14 o
  -3   3   4      210.40      202.14      3.45 o
  -2   3   4       20.57       27.12      0.59 o
  -1   3   4       52.11       50.36      1.53 o
   0   3   4      406.78      459.11     14.20 o
   1   3   4      224.99      264.10      7.10 o
   2   3   4        9.62        4.27      0.33 o
   3   3   4      248.25      244.77      9.79 o
   4   3   4       13.79       14.71      0.99 o
   5   3   4       63.93       63.72      2.35 o
  -6   4   4       45.72       47.80      2.50 o
  -5   4   4       43.04       38.36      2.06 o
  -4   4   4      270.84      247.76      3.66 o
  -3   4   4       48.10       46.45      0.78 o
  -2   4   4      805.01      887.05     19.42 o
  -1   4   4      728.91      714.43     18.85 o
   0   4   4      973.33      941.77     26.61 o
   1   4   4        9.69        5.08      0.28 o
   2   4   4       12.89       16.69      0.64 o
   3   4   4       74.68       73.09      2.89 o
   4   4   4       91.53       87.83      3.37 o
   5   4   4       15.58       16.29      1.07 o
  -6   5   4      199.23      213.10      3.81 o
  -5   5   4       48.73       55.25      1.79 o
  -4   5   4      805.30      855.05     12.91 o
  -3   5   4     1023.01     1079.92     23.87 o
  -2   5   4     2775.52     2956.76     53.11 o
  -1   5   4     5065.33     5177.80    132.32 o
   0   5   4      361.38      377.60      9.91 o
   1   5   4     1241.42     1393.93     23.62 o
   2   5   4      197.11      206.81      5.03 o
   3   5   4      212.45      207.33      3.23 o
   4   5   4      272.88      280.98      8.32 o
   5   5   4        6.99        5.31      0.66 o
  -6   6   4       43.12       41.55      3.32 o
  -5   6   4       13.31       11.59      1.03 o
  -4   6   4       20.87       18.90      0.66 o
  -3   6   4       67.15       60.24      1.67 o
  -2   6   4        6.16        6.61      0.36 o
  -1   6   4       66.04       87.32      2.49 o
   0   6   4      135.67      152.55      4.59 o
   1   6   4       50.34       48.69      0.72 o
   2   6   4        0.60        0.63      0.29 o
   3   6   4      167.95      150.50      3.56 o
   4   6   4       37.02       25.78      1.82 o
   5   6   4        3.34        4.35      0.56 o
  -6   7   4        6.09        6.05      0.55 o
  -5   7   4       11.45        9.49      0.92 o
  -4   7   4      703.47      719.53     12.75 o
  -3   7   4       44.12       48.46      1.83 o
  -2   7   4      290.11      320.12      5.83 o
  -1   7   4       29.70       32.79      0.64 o
   0   7   4      527.76      541.82     15.83 o
   1   7   4       12.99       14.01      0.60 o
   2   7   4        0.12        0.47      0.26 o
   3   7   4       48.56       45.01      1.26 o
   4   7   4        5.11        6.42      0.68 o
   5   7   4       28.15       27.34      1.52 o
  -6   8   4       15.33       15.37      1.16 o
  -5   8   4       20.13       19.75      1.45 o
  -4   8   4       57.13       51.92      1.06 o
  -3   8   4       24.31       22.19      1.54 o
  -2   8   4      586.19      624.51     28.95 o
  -1   8   4      143.51      148.60      3.40 o
   0   8   4      426.15      437.70     15.52 o
   1   8   4        6.13        6.90      0.49 o
   2   8   4        0.95        1.33      0.37 o
   3   8   4        5.84        3.18      0.28 o
   4   8   4        2.21        1.68      0.38 o
  -6   9   4        2.59        1.75      0.46 o
  -5   9   4        0.06        0.68      0.52 o
  -4   9   4      142.89      141.61      3.22 o
  -3   9   4        4.83        4.71      0.42 o
  -2   9   4        3.77        2.56      0.32 o
  -1   9   4      255.13      249.75      7.04 o
   0   9   4        5.76        7.23      0.51 o
   1   9   4        0.00        0.30      0.21 o
   2   9   4       17.22       16.38      0.80 o
   3   9   4       82.82       79.82      1.38 o
   4   9   4        1.35        1.83      0.37 o
  -5  10   4       20.93       20.42      1.52 o
  -4  10   4        3.97        3.19      0.34 o
  -3  10   4      151.47      152.20      4.49 o
  -2  10   4      122.70      131.44      5.57 o
  -1  10   4       12.72       12.07      1.04 o
   0  10   4       22.38       24.58      1.26 o
   1  10   4       14.25       12.85      0.87 o
   2  10   4       14.88       16.49      0.85 o
   3  10   4       17.76       22.09      0.79 o
   4  10   4        2.93        4.36      0.52 o
  -5  11   4      133.25      139.41      4.12 o
  -4  11   4      175.02      177.30      4.08 o
  -3  11   4       14.78       11.34      0.87 o
  -2  11   4       72.25       64.66      2.07 o
  -1  11   4       11.28       13.18      1.53 o
   0  11   4      351.72      354.85     15.00 o
   1  11   4        0.01        0.13      0.20 o
   2  11   4       19.36       16.33      1.24 o
   3  11   4        2.61        2.60      0.32 o
   4  11   4        0.82        1.89      0.52 o
  -5  12   4        3.56        1.51      0.48 o
  -4  12   4       16.70       15.29      1.33 o
  -3  12   4       21.89       21.11      1.89 o
  -2  12   4       15.13       15.05      1.49 o
  -1  12   4       54.86       52.09      2.25 o
   0  12   4        9.80        9.27      0.78 o
   1  12   4        1.23        1.34      0.24 o
   2  12   4      148.72      141.11      5.42 o
   3  12   4        9.97        9.97      0.78 o
  -5  13   4        0.51        0.75      0.88 o
  -4  13   4       16.95       21.45      1.17 o
  -3  13   4       10.23       10.89      1.03 o
  -2  13   4       41.30       33.88      1.86 o
  -1  13   4        0.10        0.53      0.48 o
   0  13   4       74.74       77.32      2.90 o
   1  13   4      420.56      451.62     20.93 o
   2  13   4      112.51      109.13      5.32 o
   3  13   4       15.00       13.16      1.22 o
  -4  14   4      250.18      267.72      7.06 o
  -3  14   4        0.15        0.07      0.31 o
  -2  14   4        0.28        0.70      0.35 o
  -1  14   4       28.88       27.79      2.31 o
   0  14   4      169.33      184.28     11.72 o
   1  14   4        1.23        1.39      0.52 o
   2  14   4        2.82        2.84      1.07 o
   3  14   4       92.31       80.81      2.46 o
  -4  15   4        7.33        5.50      0.86 o
  -3  15   4       43.21       45.86      3.75 o
  -2  15   4       43.67       38.73      1.62 o
  -1  15   4      100.94       98.34      2.16 o
   0  15   4       56.66       58.99      2.42 o
   1  15   4      315.16      338.92     16.77 o
   2  15   4       33.01       34.49      2.48 o
  -3  16   4       25.26       27.16      1.89 o
  -2  16   4       55.61       52.71      3.12 o
  -1  16   4       71.40       72.78      2.24 o
   0  16   4       83.49       92.39      3.78 o
   1  16   4        5.29        4.97      0.66 o
   2  16   4        0.05       -0.48      0.48 o
  -2  17   4        2.25        1.93      0.48 o
  -1  17   4       29.36       29.91      2.84 o
   0  17   4        7.39        5.69      0.68 o
   1  17   4       99.73      100.34      5.29 o
  -1  18   4        4.89        5.20      0.55 o
   0  18   4       10.09        9.75      1.40 o
  -6   1   5        0.00        0.89      0.35 o
  -5   1   5       26.47       24.42      1.35 o
  -4   1   5      828.06      834.37     14.27 o
  -3   1   5        2.46        2.21      0.22 o
  -2   1   5      361.59      357.67     12.44 o
  -1   1   5        9.85       13.15      0.62 o
   0   1   5      214.10      169.06      3.70 o
   1   1   5      500.99      481.10     18.00 o
   2   1   5       19.46       16.81      0.58 o
   3   1   5       82.70       64.63      2.24 o
   4   1   5       13.56       13.85      1.21 o
   5   1   5       32.54       35.30      2.92 o
  -6   2   5      101.87      102.93      2.31 o
  -5   2   5      399.91      424.39      5.98 o
  -4   2   5       73.72       63.79      2.29 o
  -3   2   5      565.52      572.23     23.68 o
  -2   2   5      233.47      229.31      7.00 o
  -1   2   5        9.17        9.29      0.56 o
   0   2   5      836.21      841.52     27.79 o
   1   2   5      475.63      476.86     14.23 o
   2   2   5       42.14       37.03      1.21 o
   3   2   5      788.84      760.29     28.08 o
   4   2   5       37.78       37.66      1.93 o
   5   2   5      146.92      149.52      7.44 o
  -6   3   5       38.29       40.66      3.07 o
  -5   3   5       65.50       66.58      1.74 o
  -4   3   5      104.70       91.18      3.18 o
  -3   3   5      118.97      113.81      2.18 o
  -2   3   5      146.27      166.20      3.81 o
  -1   3   5       14.29       10.33      0.44 o
   0   3   5      479.75      501.37     16.40 o
   1   3   5     1193.48     1289.53     33.24 o
   2   3   5       28.74       26.02      1.09 o
   3   3   5       56.72       64.68      2.44 o
   4   3   5        6.33        5.55      0.70 o
   5   3   5       30.14       37.58      2.19 o
  -6   4   5       17.06       18.48      1.21 o
  -5   4   5      166.17      165.57      2.32 o
  -4   4   5       71.55       64.61      2.12 o
  -3   4   5        3.74        3.82      0.27 o
  -2   4   5        0.18        0.60      0.13 o
  -1   4   5      904.71      917.98     28.58 o
   0   4   5      526.55      519.57     14.97 o
   1   4   5      151.83      148.10      2.65 o
   2   4   5        9.09        8.69      0.61 o
   3   4   5      132.23      114.07      4.16 o
   4   4   5       22.58       27.40      1.81 o
   5   4   5       18.76       21.75      1.38 o
  -6   5   5       41.53       46.57      3.02 o
  -5   5   5        1.50        2.40      0.36 o
  -4   5   5      166.32      170.94      3.20 o
  -3   5   5        6.66        9.26      0.54 o
  -2   5   5      664.73      728.93     12.15 o
  -1   5   5       15.34       15.11      0.53 o
   0   5   5       42.00       40.47      1.05 o
   1   5   5      102.69      103.14      1.11 o
   2   5   5      214.40      215.90      3.46 o
   3   5   5       47.67       41.58      1.80 o
   4   5   5       11.35       13.04      1.21 o
  -6   6   5        5.32        5.49      0.57 o
  -5   6   5        1.54        1.03      0.57 o
  -4   6   5      175.33      169.93      3.74 o
  -3   6   5       72.54       75.59      2.30 o
  -2   6   5      759.59      820.77     11.13 o
  -1   6   5       50.43       52.60      1.29 o
   0   6   5        6.61        8.99      0.42 o
   1   6   5       68.84       82.36      1.63 o
   2   6   5        3.49        2.87      0.25 o
   3   6   5      166.99      164.08      4.48 o
   4   6   5        1.66        2.58      0.48 o
  -6   7   5        4.44        4.15      0.57 o
  -5   7   5       80.82       86.55      2.09 o
  -4   7   5      203.56      208.21      3.43 o
  -3   7   5       68.47       63.58      1.84 o
  -2   7   5       65.76       74.47      2.60 o
  -1   7   5      182.38      182.12      5.49 o
   0   7   5       46.97       53.69      2.11 o
   1   7   5       73.49       62.82      0.96 o
   2   7   5      293.09      305.21      3.40 o
   3   7   5       99.06       94.78      2.09 o
   4   7   5      328.24      345.95     11.55 o
  -6   8   5        4.03        4.80      0.64 o
  -5   8   5       19.30       18.02      1.32 o
  -4   8   5       98.89       96.57      3.13 o
  -3   8   5       14.58       20.23      0.86 o
  -2   8   5      215.22      238.80      9.86 o
  -1   8   5      963.58     1009.73     25.35 o
   0   8   5      121.23      130.18      3.02 o
   1   8   5       88.16       86.56      3.18 o
   2   8   5       66.50       59.91      1.50 o
   3   8   5       57.24       58.39      1.18 o
   4   8   5        3.65        2.34      0.48 o
  -6   9   5        1.73        0.72      0.22 o
  -5   9   5        1.15        1.27      0.38 o
  -4   9   5       20.94       23.08      1.11 o
  -3   9   5       44.63       43.64      1.13 o
  -2   9   5        0.25        0.44      0.17 o
  -1   9   5       33.05       28.44      0.94 o
   0   9   5        0.00        0.23      0.17 o
   1   9   5      187.64      182.66      5.89 o
   2   9   5      337.54      336.07      6.54 o
   3   9   5       81.60       70.95      2.49 o
   4   9   5        0.68        0.71      0.40 o
  -5  10   5       93.44       93.29      2.78 o
  -4  10   5        5.24        4.59      0.45 o
  -3  10   5        3.76        6.67      0.61 o
  -2  10   5       91.37       85.27      4.66 o
  -1  10   5       21.16       23.12      1.07 o
   0  10   5      242.43      247.11     10.91 o
   1  10   5        0.09        0.28      0.32 o
   2  10   5       15.97       17.19      0.69 o
   3  10   5        1.08        1.39      0.21 o
   4  10   5        0.26        0.44      0.43 o
  -5  11   5        0.03        0.52      0.25 o
  -4  11   5        0.33        0.45      0.22 o
  -3  11   5      106.69       92.06      4.98 o
  -2  11   5      146.70      145.36      5.12 o
  -1  11   5        1.01        0.64      0.25 o
   0  11   5       13.86       13.34      0.98 o
   1  11   5       17.48       20.14      1.18 o
   2  11   5       38.75       32.99      1.34 o
   3  11   5       39.24       34.62      2.56 o
  -5  12   5      127.01      123.71      5.83 o
  -4  12   5       32.69       28.85      2.12 o
  -3  12   5      194.28      172.45      9.43 o
  -2  12   5      454.65      439.58     19.47 o
  -1  12   5      150.36      154.55      7.70 o
   0  12   5      521.29      516.47     22.79 o
   1  12   5      162.42      162.58      6.27 o
   2  12   5      215.50      219.93      8.62 o
   3  12   5       41.47       31.29      1.42 o
  -5  13   5       67.33       81.26      8.11 o
  -4  13   5        0.53        0.60      0.29 o
  -3  13   5       15.54       18.24      1.51 o
  -2  13   5        0.00        1.04      0.37 o
  -1  13   5       14.66       13.04      1.26 o
   0  13   5       46.20       52.67      3.16 o
   1  13   5        2.60        2.25      0.32 o
   2  13   5       14.14       11.18      0.81 o
   3  13   5       28.92       25.64      2.76 o
  -4  14   5       26.51       23.97      1.69 o
  -3  14   5        6.23        5.17      1.67 o
  -2  14   5        9.32       10.87      0.82 o
  -1  14   5       40.61       41.48      2.50 o
   0  14   5       34.65       34.68      2.54 o
   1  14   5        2.80        1.97      0.39 o
   2  14   5        0.32        1.07      0.43 o
  -4  15   5        0.34       -0.06      0.37 o
  -3  15   5        9.54        9.75      0.86 o
  -2  15   5        2.77        4.07      0.61 o
  -1  15   5        0.42        1.32      0.39 o
   0  15   5       27.76       31.79      2.30 o
   1  15   5       38.09       39.10      2.67 o
   2  15   5       11.41       11.02      1.34 o
  -3  16   5       16.82       17.88      1.17 o
  -2  16   5        0.87        0.39      0.52 o
  -1  16   5        3.79        3.59      0.45 o
   0  16   5       40.00       43.89      3.53 o
   1  16   5      122.97      120.02      6.08 o
  -2  17   5        7.32        5.68      0.72 o
  -1  17   5       21.01       18.83      1.91 o
   0  17   5        9.85        8.16      1.07 o
   1  17   5       99.79      106.94      7.30 o
  -7   0   6       49.36       46.59      7.20 o
  -6   0   6        5.65        6.34      1.06 o
  -5   0   6        0.20       -0.11      1.03 o
  -4   0   6        1.79        1.00      0.71 o
  -3   0   6      413.70      431.78     24.70 o
  -2   0   6       50.13       44.58      2.43 o
  -1   0   6     1855.96     1934.92    160.51 o
   0   0   6     3688.92     3672.42    172.35 o
   1   0   6       51.12       53.90      3.02 o
   2   0   6     2028.55     2012.68     97.07 o
   3   0   6      156.39      164.73     11.25 o
   4   0   6      198.45      211.27     16.15 o
  -7   1   6       14.83       16.28      1.44 o
  -6   1   6      195.96      203.64      2.72 o
  -5   1   6      325.61      329.85      4.91 o
  -4   1   6       56.44       54.53      2.16 o
  -3   1   6      573.60      570.54     23.81 o
  -2   1   6       11.06       12.19      0.56 o
  -1   1   6       68.87       59.82      1.35 o
   0   1   6       50.80       62.09      1.50 o
   1   1   6       81.78       68.04      2.41 o
   2   1   6      676.08      629.86     23.18 o
   3   1   6      413.00      423.12     18.74 o
   4   1   6       79.39       85.56      2.71 o
  -6   2   6       25.62       27.39      1.52 o
  -5   2   6       15.56       14.49      1.26 o
  -4   2   6        1.21        2.38      0.46 o
  -3   2   6        0.23        0.16      0.20 o
  -2   2   6      357.98      368.28     12.47 o
  -1   2   6       74.67       75.26      2.18 o
   0   2   6      144.47      172.09      5.52 o
   1   2   6        2.57        0.55      0.22 o
   2   2   6       70.41       59.40      1.44 o
   3   2   6      299.85      278.11     11.87 o
   4   2   6       85.50       88.97      4.07 o
  -6   3   6       27.16       25.66      1.37 o
  -5   3   6      135.11      135.83      2.65 o
  -4   3   6      519.10      504.51     19.84 o
  -3   3   6       91.87       77.79      2.82 o
  -2   3   6      205.06      230.45      4.36 o
  -1   3   6       40.88       42.99      1.29 o
   0   3   6        1.82        6.40      0.40 o
   1   3   6        4.86        3.36      0.26 o
   2   3   6       96.79       93.87      4.08 o
   3   3   6        0.24        1.14      0.32 o
   4   3   6        6.73       10.60      0.87 o
  -6   4   6       22.60       27.12      1.74 o
  -5   4   6      111.34       97.72      2.00 o
  -4   4   6       53.67       54.84      2.48 o
  -3   4   6      127.31      128.54      3.28 o
  -2   4   6      119.01      126.97      2.71 o
  -1   4   6       63.83       59.29      1.39 o
   0   4   6        4.81        5.41      0.49 o
   1   4   6        3.64        3.77      0.26 o
   2   4   6        6.40        8.03      0.47 o
   3   4   6       16.68       16.19      1.06 o
   4   4   6       20.52       18.72      1.15 o
  -6   5   6        0.14        0.23      0.36 o
  -5   5   6      107.04      104.42      2.34 o
  -4   5   6        6.29        5.17      0.44 o
  -3   5   6      228.90      231.14      4.99 o
  -2   5   6      237.93      245.06      5.82 o
  -1   5   6       42.81       43.10      1.71 o
   0   5   6        2.00        3.93      0.32 o
   1   5   6       36.43       30.78      1.06 o
   2   5   6       28.40       25.78      1.08 o
   3   5   6        9.28        8.64      0.67 o
   4   5   6        1.52        1.03      0.42 o
  -6   6   6       33.73       38.29      2.49 o
  -5   6   6        7.66        6.17      0.62 o
  -4   6   6       16.10       15.43      0.64 o
  -3   6   6        0.35        0.62      0.28 o
  -2   6   6       30.72       28.56      1.22 o
  -1   6   6       61.18       62.32      1.38 o
   0   6   6        8.09        7.53      0.37 o
   1   6   6        0.99        3.37      0.30 o
   2   6   6        9.57        6.44      0.50 o
   3   6   6       16.64       14.90      0.98 o
   4   6   6       50.72       51.04      2.42 o
  -6   7   6        2.23        2.82      0.58 o
  -5   7   6        0.04        1.05      0.24 o
  -4   7   6       79.86       85.04      2.09 o
  -3   7   6        4.35        4.24      0.67 o
  -2   7   6      507.90      530.20     17.94 o
  -1   7   6       17.72       10.76      0.85 o
   0   7   6      307.21      300.37      6.32 o
   2   7   6       53.00       38.47      1.13 o
   3   7   6        0.67        0.55      0.20 o
   4   7   6        0.84        1.08      0.51 o
  -6   8   6        6.81        6.48      0.78 o
  -5   8   6      178.80      176.64      4.89 o
  -4   8   6        4.11        5.35      0.40 o
  -3   8   6      519.34      540.29     15.61 o
  -2   8   6      544.23      561.16     16.02 o
  -1   8   6        0.21        0.33      0.61 o
   0   8   6        3.78        2.42      0.31 o
   1   8   6        5.40        4.93      0.45 o
   2   8   6        0.01        0.40      0.28 o
   3   8   6       27.04       19.84      1.13 o
   4   8   6        0.17        2.07      0.57 o
  -6   9   6        5.52        5.44      0.60 o
  -5   9   6        0.93        1.24      0.27 o
  -4   9   6       29.94       31.30      1.59 o
  -3   9   6      568.37      540.06     19.73 o
  -2   9   6       44.84       46.43      1.07 o
  -1   9   6      629.27      608.85     14.06 o
   0   9   6      520.05      511.99     13.28 o
   1   9   6      347.29      337.73     10.71 o
   2   9   6        0.00        0.28      0.24 o
   3   9   6       29.06       28.03      1.02 o
   4   9   6        2.92        2.26      0.53 o
  -5  10   6        1.51        0.59      0.44 o
  -4  10   6        0.78        0.90      0.25 o
  -3  10   6       37.30       22.87      1.18 o
  -2  10   6        5.17        4.28      0.36 o
  -1  10   6       59.32       57.15      2.21 o
   0  10   6       39.33       36.12      1.11 o
   1  10   6       45.87       40.78      1.63 o
   2  10   6        0.24        0.51      0.31 o
   3  10   6       23.67       23.48      1.28 o
  -5  11   6        0.68        0.74      1.17 o
  -4  11   6       14.11       14.96      1.05 o
  -3  11   6       67.86       71.35      3.68 o
  -2  11   6       99.11       86.18      3.39 o
  -1  11   6      179.56      180.69      5.92 o
   0  11   6      372.49      381.61     13.41 o
   1  11   6      190.57      185.35      7.24 o
   2  11   6      147.99      139.84      4.87 o
   3  11   6       31.38       26.40      1.62 o
  -5  12   6       75.08       84.77      3.16 o
  -4  12   6       14.96       17.73      1.47 o
  -3  12   6       52.36       42.15      1.62 o
  -2  12   6        8.67        4.20      0.38 o
  -1  12   6        1.07        2.25      0.30 o
   0  12   6       15.68       15.26      1.08 o
   1  12   6       34.03       32.26      1.78 o
   2  12   6       52.00       50.30      3.65 o
   3  12   6        4.21        3.26      0.41 o
  -5  13   6       35.83       33.40      4.65 o
  -4  13   6       58.38       62.26      4.55 o
  -3  13   6        2.03        2.17      0.41 o
  -2  13   6        0.12       -0.14      0.96 o
  -1  13   6        0.36        0.57      0.40 o
   0  13   6       46.14       50.71      3.00 o
   1  13   6        1.26        1.72      0.42 o
   2  13   6        8.97        8.84      0.89 o
  -4  14   6        0.02        0.36      0.36 o
  -3  14   6        2.39        3.11      0.51 o
  -2  14   6       63.36       63.11      3.03 o
  -1  14   6        3.52        3.00      0.48 o
   0  14   6        0.00       -0.56      0.56 o
   1  14   6       30.19       30.82      3.15 o
   2  14   6        3.23        2.63      0.47 o
  -4  15   6       34.19       31.29      3.57 o
  -3  15   6       15.64       14.23      1.14 o
  -2  15   6        0.00        0.89      0.54 o
  -1  15   6        3.33        3.69      0.46 o
   0  15   6       25.99       26.17      1.50 o
   1  15   6        0.08        0.71      0.29 o
  -3  16   6        0.07        1.65      0.59 o
  -2  16   6        7.80        8.06      0.68 o
  -1  16   6       39.98       46.91      2.79 o
   0  16   6        8.03        6.38      0.70 o
   1  16   6        3.85        3.45      0.58 o
  -2  17   6       15.72       13.27      1.06 o
  -1  17   6        4.83        4.83      0.76 o
   0  17   6       15.17       16.29      1.32 o
  -7   1   7       62.26       65.30      2.42 o
  -6   1   7        8.08        9.87      1.14 o
  -5   1   7       64.43       66.26      1.50 o
  -4   1   7      293.52      292.29     12.80 o
  -3   1   7       18.95       19.63      0.87 o
  -2   1   7        0.29        0.16      0.18 o
  -1   1   7      834.00      860.86     55.89 o
   0   1   7       19.61       19.49      0.87 o
   1   1   7       90.42       90.19      3.44 o
   2   1   7      587.70      536.72     21.15 o
   3   1   7        7.98       11.39      0.77 o
   4   1   7       12.81       13.59      1.51 o
  -6   2   7        0.21        0.74      0.39 o
  -5   2   7       30.40       26.27      1.47 o
  -4   2   7        2.29        3.58      0.33 o
  -3   2   7      276.57      279.27     11.79 o
  -2   2   7        4.90        3.61      0.26 o
  -1   2   7       13.81       13.81      0.79 o
   0   2   7      309.31      322.03     15.25 o
   1   2   7       59.64       55.56      1.89 o
   2   2   7      174.05      172.78      6.73 o
   3   2   7       62.17       59.30      3.46 o
   4   2   7       89.54      102.38      5.30 o
  -6   3   7       18.12       17.31      1.25 o
  -5   3   7       49.59       52.39      1.75 o
  -4   3   7       12.95       12.26      0.91 o
  -3   3   7       68.41       71.22      2.72 o
  -2   3   7       48.74       50.56      1.90 o
  -1   3   7      250.33      246.22      9.77 o
   0   3   7      246.50      232.29      8.78 o
   1   3   7      683.89      663.60     20.97 o
   2   3   7       53.46       55.00      2.31 o
   3   3   7        0.05        0.35      0.25 o
   4   3   7       16.88       20.29      1.11 o
  -6   4   7        2.62        2.63      0.46 o
  -5   4   7      345.46      358.43      4.90 o
  -4   4   7      222.03      212.89     10.39 o
  -3   4   7        0.47        0.72      0.19 o
  -2   4   7      412.62      430.08     16.93 o
  -1   4   7        2.97        0.80      0.10 o
   0   4   7      734.72      704.33     17.82 o
   1   4   7      641.21      636.52     17.28 o
   2   4   7        1.52        1.10      0.18 o
   3   4   7      217.66      218.44     11.06 o
   4   4   7        0.84        0.92      0.49 o
  -6   5   7        1.69        1.27      0.32 o
  -5   5   7        5.05        4.53      0.65 o
  -4   5   7       11.56       15.37      0.72 o
  -3   5   7      132.12      132.51      4.32 o
  -2   5   7       80.89       83.02      2.95 o
  -1   5   7       46.25       50.04      1.49 o
   0   5   7      158.05      151.49      5.54 o
   1   5   7      151.74      153.87      3.28 o
   2   5   7        7.48        7.78      0.53 o
   3   5   7       30.31       31.50      2.11 o
   4   5   7      218.54      252.98     12.41 o
  -6   6   7        9.94        7.36      0.73 o
  -5   6   7       68.03       67.08      1.91 o
  -4   6   7       91.61       78.24      1.84 o
  -3   6   7       48.61       49.34      0.95 o
  -2   6   7      687.82      686.70     21.04 o
  -1   6   7      169.90      166.30      4.20 o
   0   6   7      580.33      571.81     17.07 o
   1   6   7      356.63      313.88      5.86 o
   2   6   7       18.09       21.55      0.74 o
   3   6   7       26.58       19.95      1.37 o
   4   6   7       94.57      108.13      4.58 o
  -6   7   7       26.54       24.46      1.76 o
  -5   7   7       53.30       51.02      1.51 o
  -4   7   7       50.16       47.92      1.59 o
  -3   7   7      212.52      225.07      4.68 o
  -2   7   7      441.00      458.50     12.31 o
  -1   7   7        2.52        3.23      0.29 o
   0   7   7      120.98      126.27      2.72 o
   1   7   7      172.31      159.27      5.58 o
   2   7   7       84.38       76.38      2.00 o
   3   7   7        0.15        0.48      0.15 o
   4   7   7        0.37        0.69      0.57 o
  -6   8   7       17.83       16.99      1.39 o
  -5   8   7        2.22        1.48      0.39 o
  -4   8   7        1.57        1.56      0.22 o
  -3   8   7      178.66      199.27      6.16 o
  -2   8   7      137.33      143.63      3.34 o
  -1   8   7      329.35      334.98      5.65 o
   0   8   7        9.23        8.13      0.64 o
   1   8   7       99.79       88.45      2.70 o
   2   8   7       30.61       21.96      0.80 o
   3   8   7        4.68        2.74      0.32 o
  -6   9   7        5.89        6.80      0.83 o
  -5   9   7       23.77       24.47      1.57 o
  -4   9   7      115.62      104.23      2.81 o
  -3   9   7       34.62       24.36      0.96 o
  -2   9   7       72.50       67.79      1.87 o
  -1   9   7      402.75      392.72      8.95 o
   0   9   7       54.85       51.76      1.12 o
   1   9   7      143.68      137.59      3.81 o
   2   9   7       56.19       53.61      1.13 o
   3   9   7       17.42       15.83      1.13 o
  -5  10   7        8.85        9.29      0.99 o
  -4  10   7        3.29        2.66      0.30 o
  -3  10   7        1.50        1.85      0.22 o
  -2  10   7       33.91       35.23      1.31 o
  -1  10   7        0.30       -0.15      0.29 o
   0  10   7       38.12       30.26      1.15 o
   1  10   7        0.33        0.41      0.22 o
   2  10   7      177.50      171.29      5.39 o
   3  10   7       70.71       65.62      2.00 o
  -5  11   7       50.85       56.06      4.35 o
  -4  11   7       43.95       40.63      2.11 o
  -3  11   7       12.75       17.19      0.95 o
  -2  11   7       19.78       15.44      1.09 o
  -1  11   7        2.78        3.48      0.35 o
   0  11   7      176.21      175.33      4.78 o
   1  11   7       21.75       18.72      1.15 o
   2  11   7       20.54       14.95      1.28 o
   3  11   7        6.78        3.35      0.35 o
  -5  12   7        1.95        3.07      0.66 o
  -4  12   7        0.52        0.64      0.29 o
  -3  12   7       96.02       88.03      3.67 o
  -2  12   7        2.05        2.91      0.33 o
  -1  12   7        9.65        8.12      0.66 o
   0  12   7        3.80        2.46      0.49 o
   1  12   7       31.87       28.71      2.54 o
   2  12   7       18.34       13.82      1.54 o
  -4  13   7        0.52        0.63      0.39 o
  -3  13   7       28.18       30.31      2.28 o
  -2  13   7        8.90        9.67      0.78 o
  -1  13   7       10.19       11.57      1.06 o
   0  13   7       54.36       56.33      3.33 o
   1  13   7       39.91       37.17      2.27 o
   2  13   7       93.91       98.32      5.82 o
  -4  14   7        7.13        6.81      0.67 o
  -3  14   7        3.86        3.01      0.37 o
  -2  14   7        1.44        1.99      0.54 o
  -1  14   7        0.99        1.38      0.42 o
   0  14   7        5.18        5.86      0.77 o
   1  14   7        0.08        0.24      0.52 o
  -3  15   7       48.33       49.80      4.96 o
  -2  15   7        2.75        1.50      0.42 o
  -1  15   7       23.38       26.17      3.42 o
   0  15   7        9.02        8.84      0.73 o
   1  15   7      277.23      289.38     15.36 o
  -3  16   7        6.78        7.41      0.80 o
  -2  16   7       11.38        7.70      0.86 o
  -1  16   7        9.29        8.05      0.94 o
   0  16   7        2.05        0.30      0.45 o
  -6   0   8      323.64      334.80      4.80 o
  -5   0   8      277.19      269.81      4.43 o
  -4   0   8        0.30        0.76      0.32 o
  -3   0   8       53.11       45.94      4.13 o
  -2   0   8        1.87        2.43      0.45 o
  -1   0   8      175.72      189.67     20.60 o
   0   0   8      190.94      221.38     22.15 o
   1   0   8       10.20       10.18      0.67 o
   2   0   8       35.81       27.22      1.50 o
   3   0   8      235.72      224.12     18.98 o
   4   0   8       25.54       26.79      4.18 o
  -6   1   8      199.96      201.39      2.66 o
  -5   1   8      190.00      185.59      2.67 o
  -4   1   8       86.02       85.45      4.40 o
  -3   1   8      603.00      612.82     23.38 o
  -2   1   8        2.33        1.68      0.23 o
  -1   1   8        0.38        1.32      0.40 o
   0   1   8       26.97       37.41      1.61 o
   1   1   8       12.49       11.14      0.47 o
   2   1   8        3.10        2.86      0.32 o
   3   1   8        6.78        5.70      0.53 o
   4   1   8       30.46       32.68      5.58 o
  -6   2   8      146.35      140.97      2.33 o
  -5   2   8       83.71       85.72      1.77 o
  -4   2   8        0.03        0.43      0.21 o
  -3   2   8      166.74      152.20      5.72 o
  -2   2   8       28.73       22.26      1.83 o
  -1   2   8      562.44      593.69     28.43 o
   0   2   8       47.48       46.95      1.50 o
   1   2   8      193.08      189.80      7.13 o
   2   2   8      700.28      738.35     27.99 o
   3   2   8       74.56       67.60      3.71 o
   4   2   8       42.91       49.32      3.06 o
  -6   3   8       47.44       41.20      2.06 o
  -5   3   8       11.89       11.59      1.16 o
  -4   3   8      134.36      132.19      6.27 o
  -3   3   8       18.22       18.40      0.59 o
  -2   3   8      128.52      131.08      6.37 o
  -1   3   8      215.18      205.22      9.27 o
   0   3   8      141.56      114.53      4.63 o
   1   3   8       73.23       77.72      2.49 o
   2   3   8       20.54       18.12      0.89 o
   3   3   8       80.99       80.53      3.24 o
   4   3   8       10.83       13.30      2.69 o
  -6   4   8        1.53        1.58      0.42 o
  -5   4   8        2.28        1.58      0.22 o
  -4   4   8        0.18        0.36      0.26 o
  -3   4   8       97.49       92.19      4.10 o
  -2   4   8      179.86      174.74      6.37 o
  -1   4   8       18.03       19.01      1.50 o
   0   4   8        2.95        3.76      0.37 o
   1   4   8      258.65      258.50      8.89 o
   2   4   8       22.76       18.51      1.03 o
   3   4   8       10.06       10.50      0.80 o
  -6   5   8        6.22        5.79      0.77 o
  -5   5   8        0.18        0.78      0.20 o
  -4   5   8      195.44      198.52      8.32 o
  -3   5   8        3.91        3.30      0.41 o
  -2   5   8      128.98      117.03      4.59 o
  -1   5   8       53.81       47.13      1.41 o
   0   5   8      102.60       96.31      2.24 o
   1   5   8      105.59       82.81      2.58 o
   2   5   8        6.74        6.42      0.47 o
   3   5   8        9.13        7.02      0.58 o
  -6   6   8        0.33        0.26      0.42 o
  -5   6   8        0.00        0.30      0.18 o
  -4   6   8       39.91       33.57      1.12 o
  -3   6   8       17.11       17.20      0.91 o
  -2   6   8      270.80      253.76      9.02 o
  -1   6   8      244.32      232.86      5.29 o
   0   6   8      295.47      291.08      9.03 o
   1   6   8       87.50       80.98      2.36 o
   2   6   8       11.02        9.43      0.58 o
   3   6   8       77.97       93.96      5.49 o
  -6   7   8        2.05        1.37      0.39 o
  -5   7   8        3.39        3.39      0.41 o
  -4   7   8      165.44      178.42      4.38 o
  -3   7   8       15.81       17.24      0.90 o
  -2   7   8       16.45       13.90      0.70 o
  -1   7   8      221.05      205.53      5.17 o
   0   7   8      231.76      212.59      5.76 o
   1   7   8      150.93      130.71      5.08 o
   2   7   8       18.27       12.78      0.82 o
   3   7   8        4.97        3.19      0.44 o
  -6   8   8        4.34        6.03      0.77 o
  -5   8   8        0.70        0.50      0.26 o
  -4   8   8       38.85       30.07      1.06 o
  -3   8   8      390.34      362.27     14.29 o
  -2   8   8       52.25       52.45      1.77 o
  -1   8   8      381.76      382.04      9.43 o
   0   8   8      347.65      342.37      9.93 o
   1   8   8        4.74        4.32      0.45 o
   2   8   8       39.18       37.34      1.38 o
   3   8   8       18.05       23.50      2.17 o
  -6   9   8       24.67       32.27      3.14 o
  -5   9   8        9.17        5.69      0.60 o
  -4   9   8       98.68       90.72      2.34 o
  -3   9   8       20.33       23.62      1.12 o
  -2   9   8       13.91       11.29      0.72 o
  -1   9   8        9.68       11.59      0.71 o
   0   9   8      596.18      644.90     19.83 o
   1   9   8        1.45        0.78      0.22 o
   2   9   8       59.42       48.90      3.50 o
   3   9   8        5.41        4.53      1.00 o
  -5  10   8       48.36       43.29      3.19 o
  -4  10   8       22.13       16.13      0.92 o
  -3  10   8      493.22      479.54     17.02 o
  -2  10   8       48.59       51.21      1.71 o
  -1  10   8      265.68      265.85      7.51 o
   0  10   8      117.13      112.41      4.72 o
   1  10   8        2.73        1.89      0.26 o
   2  10   8        3.23        2.01      0.25 o
  -5  11   8       30.47       34.67      1.52 o
  -4  11   8       42.66       43.25      1.47 o
  -3  11   8        0.15        0.26      0.29 o
  -2  11   8        2.94        2.48      0.39 o
  -1  11   8      250.84      239.38      6.24 o
   0  11   8        6.12        6.47      0.49 o
   1  11   8        2.09        1.95      0.24 o
   2  11   8       33.36       30.49      1.80 o
  -5  12   8        0.04        0.27      0.25 o
  -4  12   8       37.53       30.19      1.62 o
  -3  12   8       45.03       41.09      2.73 o
  -2  12   8        3.48        3.18      0.46 o
  -1  12   8        0.14        0.44      0.30 o
   0  12   8       40.66       42.33      2.53 o
   1  12   8        0.32        1.10      0.27 o
   2  12   8        6.47        6.65      0.82 o
  -4  13   8        0.02        0.23      0.25 o
  -3  13   8       62.32       61.40      4.69 o
  -2  13   8        0.06        0.41      0.28 o
  -1  13   8        5.36        4.70      0.66 o
   0  13   8       25.31       23.48      1.49 o
   1  13   8        1.53        1.38      0.41 o
  -4  14   8        0.14        0.54      0.49 o
  -3  14   8        2.23        2.02      0.28 o
  -2  14   8        2.31        1.12      0.39 o
  -1  14   8        0.76        0.92      0.29 o
   0  14   8        1.30        0.88      0.33 o
   1  14   8       90.68       96.09      4.46 o
  -3  15   8       31.17       29.87      2.71 o
  -2  15   8       11.07       14.31      1.76 o
  -1  15   8        3.80        3.96      0.43 o
   0  15   8        7.93        6.91      0.80 o
  -2  16   8        4.01        2.55      0.54 o
  -1  16   8        0.43        0.38      0.40 o
  -6   1   9        6.27        5.32      0.56 o
  -5   1   9        2.39        1.23      0.39 o
  -4   1   9      198.46      187.30      9.18 o
  -3   1   9       17.93       19.10      0.92 o
  -2   1   9        2.38        2.74      0.38 o
  -1   1   9       10.19       11.77      1.07 o
   0   1   9      241.95      217.26     12.97 o
   1   1   9       37.27       43.13      2.27 o
   2   1   9        3.10        1.00      0.25 o
   3   1   9       12.03       12.74      1.34 o
  -6   2   9       43.00       41.77      1.66 o
  -5   2   9       44.05       51.09      5.50 o
  -4   2   9      267.88      265.63     11.38 o
  -3   2   9       20.85       19.56      1.00 o
  -2   2   9      139.16      132.17      7.81 o
  -1   2   9       65.29       76.11      2.71 o
   0   2   9      248.42      250.80     10.86 o
   1   2   9       33.92       35.15      2.98 o
   2   2   9      176.62      188.95     10.38 o
   3   2   9       90.94      102.97     10.25 o
  -6   3   9      100.91      101.32      3.12 o
  -5   3   9       13.22       13.44      1.02 o
  -4   3   9       18.58       18.36      0.76 o
  -3   3   9       47.35       47.46      2.00 o
  -2   3   9       13.09       17.22      1.65 o
  -1   3   9       61.38       62.40      3.79 o
   0   3   9      164.02      146.01      7.95 o
   1   3   9      111.46      101.03      4.32 o
   2   3   9      303.43      300.70     18.99 o
   3   3   9        0.01        0.32      0.39 o
  -6   4   9        3.88        4.99      0.59 o
  -5   4   9       19.95       18.41      1.64 o
  -4   4   9       13.58       12.21      0.63 o
  -3   4   9        0.10        0.11      0.24 o
  -2   4   9      840.05      830.49     40.33 o
  -1   4   9       89.91       89.18      5.00 o
   0   4   9      380.88      350.68     19.50 o
   1   4   9      510.59      457.39     20.57 o
   2   4   9       23.65       23.72      1.61 o
   3   4   9       36.48       45.80      5.70 o
  -6   5   9        1.64        2.12      0.44 o
  -5   5   9       94.49       87.42      3.19 o
  -4   5   9        6.92        5.30      0.44 o
  -3   5   9       40.83       42.52      2.16 o
  -2   5   9      258.46      231.38     11.69 o
  -1   5   9       45.25       43.61      2.43 o
   0   5   9        0.61        1.04      0.24 o
   1   5   9      344.34      377.89     14.10 o
   2   5   9       53.66       59.07      5.04 o
   3   5   9       39.32       50.17      2.17 o
  -6   6   9        3.86        3.99      0.50 o
  -5   6   9       95.68       86.67      4.83 o
  -4   6   9      130.05      127.26      5.50 o
  -3   6   9       16.95       19.22      0.91 o
  -2   6   9       25.89       22.10      1.16 o
  -1   6   9      250.80      249.76      4.83 o
   0   6   9        5.90        4.90      0.46 o
   1   6   9        1.12        2.36      0.25 o
   2   6   9       61.33       55.34      3.19 o
   3   6   9        0.60        0.37      0.30 o
  -6   7   9       19.34       15.31      1.53 o
  -5   7   9       16.30       16.04      1.42 o
  -4   7   9      207.00      200.30      6.64 o
  -3   7   9      162.67      169.78      6.87 o
  -2   7   9      140.50      133.81      4.31 o
  -1   7   9     1153.68     1199.67     35.44 o
   0   7   9      173.99      182.90      2.94 o
   1   7   9       96.39       88.55      2.40 o
   2   7   9       78.16       74.13      3.73 o
   3   7   9        0.05        1.50      0.70 o
  -6   8   9       50.77       54.72      4.06 o
  -5   8   9        4.45        2.90      0.30 o
  -4   8   9        3.19        1.54      0.30 o
  -3   8   9        7.18        5.41      0.48 o
  -2   8   9       37.89       30.78      1.19 o
  -1   8   9      159.92      165.38      3.88 o
   0   8   9        0.40        0.53      0.37 o
   1   8   9        9.95        8.22      0.77 o
   2   8   9       15.43       13.94      1.29 o
  -5   9   9       43.42       43.62      2.35 o
  -4   9   9        5.08        3.63      0.39 o
  -3   9   9       54.40       57.57      2.03 o
  -2   9   9        5.28        6.99      0.50 o
  -1   9   9       14.36       11.34      0.82 o
   0   9   9       11.23       12.74      0.70 o
   1   9   9        2.19        2.06      0.35 o
   2   9   9        0.02        0.29      0.33 o
  -5  10   9       19.87       17.90      1.54 o
  -4  10   9       41.40       38.21      3.18 o
  -3  10   9        7.28        6.96      0.45 o
  -2  10   9        0.02        0.18      0.36 o
  -1  10   9       98.52      106.17      2.57 o
   0  10   9       75.20       75.45      2.19 o
   1  10   9       27.09       29.56      1.08 o
   2  10   9       25.32       21.47      1.48 o
  -5  11   9        0.02        0.26      0.28 o
  -4  11   9       81.59       85.74      5.88 o
  -3  11   9      202.07      193.36      9.88 o
  -2  11   9       29.20       28.64      1.16 o
  -1  11   9       55.60       53.49      2.25 o
   0  11   9       50.27       48.41      2.43 o
   1  11   9        1.58        1.25      0.30 o
   2  11   9       84.93      104.39      5.46 o
  -4  12   9        9.83        8.36      0.71 o
  -3  12   9        2.08        3.02      0.41 o
  -2  12   9        1.99        1.87      0.43 o
  -1  12   9       84.62       92.58      2.18 o
   0  12   9      114.19      116.56      4.03 o
   1  12   9       22.85       19.85      2.32 o
  -4  13   9       28.75       17.61      1.95 o
  -3  13   9        2.34        1.09      0.28 o
  -2  13   9       77.52       80.15      4.05 o
  -1  13   9        0.13        0.29      0.29 o
   0  13   9       16.39       17.12      1.38 o
   1  13   9       95.54      106.39      4.98 o
  -3  14   9       22.95       21.13      2.44 o
  -2  14   9        2.46        0.59      0.46 o
  -1  14   9        2.72        1.35      0.54 o
   0  14   9        4.79        3.79      0.79 o
  -2  15   9        6.34        6.36      0.83 o
  -1  15   9       50.92       57.83      8.45 o
  -6   0  10      203.04      212.19     11.18 o
  -5   0  10       33.01       35.68      3.66 o
  -4   0  10       23.32       24.98      3.40 o
  -3   0  10      539.74      538.57     53.47 o
  -2   0  10        4.02        3.49      0.65 o
  -1   0  10       27.22       25.97      3.62 o
   0   0  10       94.86       86.59      8.06 o
   1   0  10       51.61       57.69      5.60 o
   2   0  10        1.18        1.05      0.86 o
   3   0  10        7.97       10.87      1.90 o
  -6   1  10        1.85        1.43      0.39 o
  -5   1  10        3.62        2.87      0.27 o
  -4   1  10        7.76        7.27      0.52 o
  -3   1  10        0.06        0.21      0.53 o
  -2   1  10        1.05        1.21      0.47 o
  -1   1  10       36.48       35.39      1.82 o
   0   1  10        4.54        3.71      0.48 o
   1   1  10       11.00       11.92      1.25 o
   2   1  10       47.48       52.91      3.59 o
   3   1  10       93.08      108.28      6.08 o
  -6   2  10       80.33       78.70      2.71 o
  -5   2  10        6.98        6.22      0.58 o
  -4   2  10       48.42       50.99      3.21 o
  -3   2  10      297.28      297.45     19.69 o
  -2   2  10       11.98       12.05      0.99 o
  -1   2  10       11.92       10.37      0.81 o
   0   2  10       16.77       12.43      0.86 o
   1   2  10       39.56       42.72      3.20 o
   2   2  10       11.86        8.76      0.72 o
   3   2  10       35.72       42.74      2.19 o
  -6   3  10        3.62        2.57      0.43 o
  -5   3  10       52.92       54.31      4.59 o
  -4   3  10       73.02       69.27      3.32 o
  -3   3  10      121.29      118.90      6.64 o
  -2   3  10       13.81       13.68      1.04 o
  -1   3  10       21.00       17.67      1.36 o
   0   3  10        4.33        3.08      0.56 o
   1   3  10       19.64       16.61      1.53 o
   2   3  10        1.54       -0.18      0.38 o
   3   3  10       12.09       16.84      1.45 o
  -6   4  10       48.48       43.89      2.97 o
  -5   4  10      158.80      151.77      7.04 o
  -4   4  10      144.63      136.90      7.50 o
  -3   4  10       18.60       19.06      1.35 o
  -2   4  10      925.98      913.94     51.73 o
  -1   4  10        0.00        0.67      0.30 o
   0   4  10      254.96      240.98     10.02 o
   1   4  10      378.53      388.91     15.79 o
   2   4  10        4.15        3.46      0.42 o
   3   4  10       12.57       13.05      2.08 o
  -6   5  10       11.09       10.52      0.94 o
  -5   5  10       17.08       16.63      1.69 o
  -4   5  10       46.47       48.14      2.58 o
  -3   5  10       38.60       34.34      2.41 o
  -2   5  10      232.04      245.14      9.40 o
  -1   5  10      398.08      393.27     15.91 o
   0   5  10        1.09        0.83      0.50 o
   1   5  10      274.57      306.51     16.62 o
   2   5  10        8.06       10.65      1.35 o
  -6   6  10       16.45       14.38      1.12 o
  -5   6  10        0.10        0.36      0.31 o
  -4   6  10        7.82        6.05      0.41 o
  -3   6  10        8.59        7.84      0.74 o
  -2   6  10       23.23       24.36      1.75 o
  -1   6  10      375.65      384.93     13.17 o
   0   6  10       29.89       29.55      2.50 o
   1   6  10      342.97      324.22     17.30 o
   2   6  10      101.19       97.92      4.45 o
  -6   7  10        1.46        0.98      0.47 o
  -5   7  10       11.44        9.67      0.65 o
  -4   7  10       17.90       12.71      0.76 o
  -3   7  10       11.84       11.55      0.72 o
  -2   7  10      188.97      183.95      5.60 o
  -1   7  10        0.00       -0.34      0.34 o
   0   7  10      115.66      115.94      3.96 o
   1   7  10       19.13       18.40      1.84 o
   2   7  10        1.41        2.10      0.43 o
  -5   8  10        0.43        0.67      0.24 o
  -4   8  10        4.72        3.25      0.42 o
  -3   8  10        7.93        8.21      0.75 o
  -2   8  10      234.31      238.21      5.32 o
  -1   8  10       17.50       15.85      1.11 o
   0   8  10      123.16      140.41      2.11 o
   1   8  10       29.15       29.29      1.41 o
   2   8  10      104.58      125.62      5.95 o
  -5   9  10       15.36       14.43      1.14 o
  -4   9  10        3.19        4.40      0.43 o
  -3   9  10       11.42       10.84      0.93 o
  -2   9  10       52.02       48.47      1.80 o
  -1   9  10       27.82       27.07      1.46 o
   0   9  10       15.79       13.49      1.10 o
   1   9  10        2.44        2.37      0.50 o
   2   9  10        0.09        0.41      0.38 o
  -5  10  10        0.01        0.24      0.20 o
  -4  10  10        3.55        2.91      0.33 o
  -3  10  10       99.77      106.32      3.82 o
  -2  10  10       52.54       54.98      2.23 o
  -1  10  10       15.38       14.94      0.70 o
   0  10  10        8.42        9.54      0.66 o
   1  10  10        0.22        0.33      0.24 o
  -5  11  10        0.70        1.72      0.41 o
  -4  11  10       34.56       27.92      1.95 o
  -3  11  10       26.63       32.63      2.74 o
  -2  11  10       27.36       21.16      1.55 o
  -1  11  10        0.12        0.01      0.39 o
   0  11  10       80.34       92.46      3.65 o
   1  11  10        0.38        0.75      0.41 o
  -4  12  10       20.06       13.79      1.00 o
  -3  12  10       28.37       22.52      1.63 o
  -2  12  10        1.10        1.27      0.37 o
  -1  12  10      104.32      110.06      4.40 o
   0  12  10        3.78        3.54      0.69 o
   1  12  10        1.19        1.81      0.61 o
  -3  13  10       24.10       23.59      3.21 o
  -2  13  10        9.90       10.78      0.98 o
  -1  13  10       12.90        9.97      1.19 o
   0  13  10       52.48       49.67      7.43 o
  -3  14  10        0.04        0.06      0.47 o
  -2  14  10      173.46      188.15     14.30 o
  -1  14  10        3.07        4.18      0.74 o
  -6   1  11       35.39       33.46      2.94 o
  -5   1  11      129.90      130.96      9.04 o
  -4   1  11        6.02        6.27      0.55 o
  -3   1  11      414.82      444.77     33.03 o
  -2   1  11       66.86       55.43      3.39 o
  -1   1  11      172.85      161.61      8.89 o
   0   1  11      507.17      531.16     27.20 o
   1   1  11       54.66       58.52      1.94 o
   2   1  11        0.66        0.35      0.33 o
  -6   2  11       63.47       49.51      5.06 o
  -5   2  11       38.66       43.46      3.30 o
  -4   2  11       32.50       32.60      2.04 o
  -3   2  11       21.34       20.71      2.16 o
  -2   2  11       15.80       13.90      0.97 o
  -1   2  11       55.11       54.49      2.34 o
   0   2  11       26.31       22.62      1.84 o
   1   2  11        6.27        4.01      0.58 o
   2   2  11        0.20        0.25      0.30 o
  -6   3  11       71.34       72.51      2.38 o
  -5   3  11       12.20       12.51      1.71 o
  -4   3  11      126.61      129.50      9.25 o
  -3   3  11       79.02       78.86      5.64 o
  -2   3  11      226.68      235.86     13.12 o
  -1   3  11        0.14        0.26      0.37 o
   0   3  11        2.06        4.88      0.60 o
   1   3  11       35.17       27.87      2.57 o
   2   3  11        2.52        2.59      0.46 o
  -6   4  11        0.59        1.02      0.46 o
  -5   4  11       62.64       58.95      3.21 o
  -4   4  11      293.18      318.22     22.15 o
  -3   4  11      137.33      137.36      8.40 o
  -2   4  11      231.88      227.44     13.42 o
  -1   4  11        6.69        5.39      0.72 o
   0   4  11       21.25       18.63      1.68 o
   1   4  11       55.90       57.23      2.75 o
   2   4  11       13.17       13.97      1.65 o
  -6   5  11        0.00        1.06      0.56 o
  -5   5  11       44.10       42.14      3.28 o
  -4   5  11        0.07       -0.06      0.49 o
  -3   5  11        0.72        1.25      0.43 o
  -2   5  11      135.51      130.55      4.71 o
  -1   5  11      139.66      139.23      4.72 o
   0   5  11       49.30       51.65      2.22 o
   1   5  11        1.56        2.76      0.53 o
   2   5  11        3.43        3.10      0.50 o
  -6   6  11        0.05        0.07      0.43 o
  -5   6  11       11.07        9.22      0.88 o
  -4   6  11        8.55        4.16      0.63 o
  -3   6  11      187.28      192.85     11.23 o
  -2   6  11       22.79       23.39      1.22 o
  -1   6  11        0.06       -0.42      0.48 o
   0   6  11      218.41      218.54      9.49 o
   1   6  11       30.00       26.55      1.61 o
   2   6  11       10.60        8.88      1.14 o
  -5   7  11        9.98       13.56      1.31 o
  -4   7  11        1.32        1.20      0.23 o
  -3   7  11       22.53       27.90      1.38 o
  -2   7  11       19.44       20.32      1.65 o
  -1   7  11       38.75       42.65      1.69 o
   0   7  11        2.13        3.64      0.53 o
   1   7  11       27.19       31.51      1.47 o
  -5   8  11        0.05        0.22      0.45 o
  -4   8  11        0.01        0.45      0.28 o
  -3   8  11       35.37       32.53      1.75 o
  -2   8  11      137.50      145.42      2.50 o
  -1   8  11        3.59        3.79      0.51 o
   0   8  11       90.27      101.04      3.34 o
   1   8  11      187.36      200.47      6.70 o
  -5   9  11       13.79       11.74      1.22 o
  -4   9  11        0.08        0.39      0.28 o
  -3   9  11        8.32        9.97      0.79 o
  -2   9  11        1.38        1.19      0.35 o
  -1   9  11       59.76       61.58      1.95 o
   0   9  11       70.61       65.51      1.98 o
   1   9  11       46.70       49.92      3.76 o
  -5  10  11        3.63        1.04      0.33 o
  -4  10  11        9.45        9.59      1.06 o
  -3  10  11       81.41       91.95      2.17 o
  -2  10  11       74.72       86.93      2.47 o
  -1  10  11        0.30        0.91      0.35 o
   0  10  11       89.09      107.68      3.63 o
   1  10  11       47.98       56.40      9.06 o
  -4  11  11        8.44        9.36      1.39 o
  -3  11  11        3.57        4.50      0.64 o
  -2  11  11       34.45       34.54      4.45 o
  -1  11  11        4.49        5.78      0.72 o
   0  11  11        3.67        4.16      0.72 o
  -4  12  11       64.82       65.80      1.90 o
  -3  12  11       31.19       25.41      1.79 o
  -2  12  11      103.97      120.25      2.68 o
  -1  12  11       32.11       29.32      3.79 o
   0  12  11       20.32       25.73      2.22 o
  -3  13  11      171.01      220.55      5.98 o
  -2  13  11       12.23       16.82      1.90 o
  -1  13  11       89.36       95.36      3.99 o
  -6   0  12       15.34       17.30      1.98 o
  -5   0  12       47.84       47.75      8.06 o
  -4   0  12       47.96       51.07      6.30 o
  -3   0  12      338.04      370.77     38.77 o
  -2   0  12      125.26      134.86     15.27 o
  -1   0  12       47.30       35.34      3.47 o
   0   0  12       51.95       48.00      7.43 o
   1   0  12       14.01       16.27      2.70 o
   2   0  12       78.24       83.57      9.56 o
  -6   1  12       32.52       38.60      2.00 o
  -5   1  12       44.99       43.16      3.44 o
  -4   1  12      133.52      137.22      9.77 o
  -3   1  12      237.42      243.66     12.41 o
  -2   1  12        0.11        0.42      0.42 o
  -1   1  12       48.20       50.16      3.56 o
   0   1  12        8.76        7.33      1.03 o
   1   1  12       44.09       50.51      3.65 o
   2   1  12      112.28      137.83     13.11 o
  -6   2  12        0.58        0.84      0.80 o
  -5   2  12        7.24        5.80      0.60 o
  -4   2  12        1.52        1.11      0.34 o
  -3   2  12      121.55      121.17      7.81 o
  -2   2  12        5.28        6.98      0.71 o
  -1   2  12       79.73       88.24      3.41 o
   0   2  12       34.32       27.09      2.27 o
   1   2  12        2.38        2.76      0.42 o
  -6   3  12       16.56       19.83      1.48 o
  -5   3  12       13.03       11.77      1.28 o
  -4   3  12      239.32      257.99     17.24 o
  -3   3  12        1.99        1.37      0.44 o
  -2   3  12      144.01      138.97      5.92 o
  -1   3  12      128.46      125.53      6.40 o
   0   3  12       58.86       60.64      3.40 o
   1   3  12       35.29       37.34      2.67 o
  -6   4  12       15.87       16.71      3.07 o
  -5   4  12        7.54        7.22      0.69 o
  -4   4  12        0.52        0.78      0.53 o
  -3   4  12       12.05       11.04      1.02 o
  -2   4  12       16.49       16.38      1.36 o
  -1   4  12       13.32       12.46      1.09 o
   0   4  12       11.96       10.73      1.10 o
   1   4  12       20.72       15.01      1.37 o
  -5   5  12       47.30       43.83      5.40 o
  -4   5  12       52.61       59.56      3.85 o
  -3   5  12       94.78       99.26      5.15 o
  -2   5  12      150.50      158.28      7.18 o
  -1   5  12       19.99       17.66      1.96 o
   0   5  12        1.69        2.25      0.33 o
   1   5  12        1.09        0.38      0.47 o
  -5   6  12      112.20      113.69      7.98 o
  -4   6  12       73.04       79.18      4.81 o
  -3   6  12       76.06       77.94      4.05 o
  -2   6  12       39.43       39.11      3.43 o
  -1   6  12       14.03       16.36      1.78 o
   0   6  12       31.30       36.65      2.37 o
   1   6  12        1.76        1.92      0.46 o
  -5   7  12       12.91       13.73      1.36 o
  -4   7  12       39.53       43.92      2.35 o
  -3   7  12        0.00       -0.07      0.43 o
  -2   7  12        0.50        0.64      0.47 o
  -1   7  12        0.05        0.20      0.36 o
   0   7  12      282.45      327.88     16.98 o
   1   7  12        8.61        7.80      0.82 o
  -5   8  12        4.91        5.07      0.64 o
  -4   8  12       11.13       11.81      1.17 o
  -3   8  12      130.25      134.19      7.52 o
  -2   8  12       80.00       86.89      4.44 o
  -1   8  12        4.42        4.56      0.53 o
   0   8  12        2.46        3.40      0.50 o
  -4   9  12        3.71        3.71      0.48 o
  -3   9  12        0.09        0.63      0.36 o
  -2   9  12       54.91       58.75      2.53 o
  -1   9  12      237.00      257.48     14.19 o
   0   9  12       65.94       64.99      2.91 o
  -4  10  12        4.53        5.71      0.87 o
  -3  10  12        3.44        4.33      0.76 o
  -2  10  12        4.05        4.32      0.61 o
  -1  10  12        3.37        3.32      0.44 o
   0  10  12        4.57        4.40      0.62 o
  -3  11  12       23.26       21.28      1.69 o
  -2  11  12       30.28       33.18      1.80 o
  -1  11  12       51.24       54.55      2.23 o
  -2  12  12       22.62       21.37      1.83 o
  -5   1  13      147.59      159.49     11.50 o
  -4   1  13       41.86       47.03      3.55 o
  -3   1  13       51.45       53.07      5.26 o
  -2   1  13       19.49       17.63      1.36 o
  -1   1  13      102.18       94.67      5.63 o
   0   1  13       11.94       12.75      1.13 o
   1   1  13        0.35        0.54      0.39 o
  -5   2  13       40.37       35.37      3.40 o
  -4   2  13       36.85       41.59      3.50 o
  -3   2  13      143.88      152.64      9.17 o
  -2   2  13      198.10      201.75     10.07 o
  -1   2  13        0.62        0.46      0.38 o
   0   2  13       34.66       29.87      1.44 o
   1   2  13        1.63        1.25      0.47 o
  -5   3  13        8.69        7.93      0.82 o
  -4   3  13       24.27       24.09      2.30 o
  -3   3  13        1.12        0.89      0.51 o
  -2   3  13       48.29       46.16      2.15 o
  -1   3  13       77.57       77.94      5.10 o
   0   3  13        0.31        0.11      0.48 o
   1   3  13       39.17       51.37      3.58 o
  -5   4  13        2.86        3.09      0.47 o
  -4   4  13        1.72        2.69      1.25 o
  -3   4  13        6.74        6.51      0.72 o
  -2   4  13        0.09        0.90      0.52 o
  -1   4  13       47.92       50.17      2.66 o
   0   4  13        5.00        5.84      0.74 o
   1   4  13       26.50       27.81      1.40 o
  -5   5  13       10.57        9.77      0.88 o
  -4   5  13        2.88        2.42      0.65 o
  -3   5  13       19.53       19.04      1.49 o
  -2   5  13        3.31        3.07      0.38 o
  -1   5  13        4.42        4.76      0.52 o
   0   5  13       24.40       20.40      1.48 o
  -5   6  13        5.50        3.94      0.52 o
  -4   6  13        2.06        3.08      0.51 o
  -3   6  13        9.38        8.75      0.87 o
  -2   6  13       17.35       16.57      1.61 o
  -1   6  13        0.02        0.06      0.34 o
   0   6  13       72.58       86.15      4.37 o
  -4   7  13       15.47       14.96      1.01 o
  -3   7  13       14.71       16.32      1.46 o
  -2   7  13       26.54       29.71      1.52 o
  -1   7  13       11.05       11.92      1.15 o
   0   7  13        0.75        0.91      0.38 o
  -4   8  13       46.47       56.44      4.18 o
  -3   8  13       64.54       72.01      2.79 o
  -2   8  13        3.50        2.97      0.60 o
  -1   8  13       16.65       22.93      1.34 o
   0   8  13       45.05       35.73      2.41 o
  -4   9  13       33.56       44.81      4.50 o
  -3   9  13       72.09       78.84      3.88 o
  -2   9  13       10.41        8.09      0.89 o
  -1   9  13        0.00        0.09      0.34 o
  -3  10  13        1.05        1.16      0.43 o
  -2  10  13       87.10       99.95      6.88 o
  -5   0  14      120.99      146.87     21.91 o
  -4   0  14        3.93        5.64      0.95 o
  -3   0  14       10.62       14.05      1.43 o
  -2   0  14       94.53       99.61     10.80 o
  -1   0  14       24.13       24.05      2.18 o
   0   0  14        0.74        0.15      0.78 o
  -5   1  14       10.54       10.54      1.65 o
  -4   1  14      136.40      138.12      9.08 o
  -3   1  14      310.07      338.70     24.34 o
  -2   1  14        3.10        2.23      0.52 o
  -1   1  14       96.55       99.66      4.95 o
   0   1  14       20.87       16.36      1.76 o
  -5   2  14        6.80        5.96      1.12 o
  -4   2  14       11.52       12.50      1.10 o
  -3   2  14       16.18       16.41      1.34 o
  -2   2  14       22.78       21.76      1.28 o
  -1   2  14       40.94       40.93      3.09 o
   0   2  14       14.37       13.76      1.54 o
  -5   3  14        0.07        1.27      0.52 o
  -4   3  14      145.58      155.60      9.57 o
  -3   3  14      156.35      168.55      9.88 o
  -2   3  14        7.24        6.80      0.67 o
  -1   3  14       11.30       10.28      1.05 o
   0   3  14        2.00        2.02      0.39 o
  -5   4  14        0.52        0.48      0.40 o
  -4   4  14        4.34        3.51      0.62 o
  -3   4  14       59.70       62.99      3.32 o
  -2   4  14        7.27        7.19      0.76 o
  -1   4  14        0.20        0.60      0.36 o
   0   4  14       14.57       15.13      1.82 o
  -4   5  14       49.94       61.76      5.86 o
  -3   5  14       71.28       70.70      2.55 o
  -2   5  14        0.20        0.35      0.40 o
  -1   5  14        0.14        0.28      0.45 o
  -4   6  14        6.79        8.68      0.77 o
  -3   6  14       34.15       30.88      2.71 o
  -2   6  14        6.31        5.20      0.81 o
  -1   6  14        7.81        6.46      0.74 o
  -4   7  14        0.30        0.80      0.48 o
  -3   7  14        4.19        4.06      0.62 o
  -2   7  14       19.50       19.78      1.20 o
  -1   7  14        9.27       11.19      0.91 o
  -3   8  14        0.75        1.62      0.45 o
  -2   8  14        4.61        3.98      0.61 o
  -4   1  15       37.50       43.70      2.39 o
  -3   1  15       19.83       20.79      1.65 o
  -2   1  15        0.28        1.12      0.43 o
  -1   1  15        0.12        1.35      0.38 o
  -4   2  15       62.62       66.93      4.71 o
  -3   2  15        0.63        0.48      0.42 o
  -2   2  15        9.93       14.40      2.07 o
  -1   2  15       15.46       15.74      1.91 o
  -4   3  15        0.51        0.95      0.51 o
  -3   3  15        5.57        5.05      0.57 o
  -2   3  15        9.86        9.25      0.81 o
  -3   4  15       13.91       14.60      1.34 o
  -2   4  15       11.04        7.87      1.19 o
  -3   5  15        2.09        1.73      0.33 o
  -2   5  15       34.63       45.13      2.54 o
 
